# Supplementary material for: The landscape of chimeric RNAs in non-diseased tissues and cells
Source: Nucleic Acids Res. 2020 Jan 22;48(4):1764–78. doi: 10.1093/nar/gkz1223 (PMC7038929; doi:10.1093/nar/gkz1223)
Supplement: gkz1223_Supplemental_Files [file gkz1223_supplemental_files.zip]

Archive with 10 entries (10 files):
- Figure_S1.tif
- Figure_S2.tif
- Figure_S3.tif
- Figure_S4.tif
- Figure_S5.tif
- Figure_S6.tif
- Figure_S7.tif
- Figure_S8.tif
- SUPPLEMENTARY text.docx
- Table S.xlsx
