# Supplementary material for: The landscape of chimeric RNAs in non-diseased tissues and cells
Source: Nucleic Acids Res. 2020 Jan 22;48(4):1764–78. doi: 10.1093/nar/gkz1223 (PMC7038929; doi:10.1093/nar/gkz1223)
Supplement: gkz1223_Supplemental_Files [file gkz1223_supplemental_files.zip › Table S.xlsx]

## Sheet: S1
Table S1. List of primers used in this study
Functional experiment primers
ADCK4-NUMBL-F	TGTGTCCTGCAGAAGTCCAG
ADCK4-NUMBL-R	GGCTCTGCCGTAACTTGTTC
ADCK-F	ACAGAGACTGTGTCCTGCAGAAGT
ADCK-R	AGGATCATCACTGCCTCCAC
NUMBL-F	ACCGCAGCAGCAGCAGTC
NUMBL-R	GGCTCTGCCGTAACTTGTTC
C15orf57-CBX3-F	TTGTGGATTCTTGCCCTGAAG
C15orf57-CBX3-R	TGCAATGTAGTTTTGTTGGAGG
C15orf57-F	CAAGAAGATGGTGCCAACAA
C15orf57-R	CGAAGCATGTCCTTGGAAGT
CBX3-F	CGGATGTGGCTTGAGCTGTA
CBX3-R	TCTTCAGGCTCTGCCTCTTC
TMED6-COG8-F	GAAGACAGAACCTCTAAGTGGC
TMED6-COG8-R	TATTTCCTCTCCAGTCGGCG
TMED6-F	TATGAGGGGCCTGAGACTGA
TMED6-R	GTCGACCACCAGTTCACGTA
Hs-GAPDH-F	CTGACTTCAACAGCGACACC
Hs-GAPDH-R	TTACTCCTTGGAGGCCATGT
Read-through Primer
ADCK4-NUMBL-F	TGTGTCCTGCAGAAGTCCAG
ADCK4-NUMBL-R	GGCTCTGCCGTAACTTGTTC
ADSL-SGSM3-F	CTCTGGCAGGTGCAGAGATT
ADSL-SGSM3-R	TGGCTCCTCTGTGAGAGCTT
ATF7-NPFF-F	TCCTCTTCCACTCCAGGACA
ATF7-NPFF-R	GAATCCATGCTGCCACCTAC
BLOC1S1-RDH5-F	CCAGGCCTACATGAACCAGA
BLOC1S1-RDH5-R	TACCAGCCACACCAGCATTA
C21orf59-TCP10L-F	CAAGGAGCTGAGAAGAACGAA
C21orf59-TCP10L-R	TTCTCGGAGCTCCATGTTCT
COX17-POPDC2-F	GGTGCTTGGAGAGGATAAGG
COX17-POPDC2-R	CTTGATAGCGACTGGCACAA
CTSD-IFITM10-F	GCAAAGGCTACAAGCTGTCC
CTSD-IFITM10-R	TTGGACACGCAAGCGAAG
DTX2-UPK3B-F	AAGCCGTTCACTGCCAGA
DTX2-UPK3B-R	CGTCATGTAGTGGCCATCG
ERI2-DCUN1D3-F	CCAGTTGATGCCACTTGCTA
ERI2-DCUN1D3-R	TCCTGCTATGTGACTTGTTGCT
GALT-IL11RA-F	ATGCTTGCTCAGGCTCAGA
GALT-IL11RA-R	GGTGGCAAGTCACAAGTCAG
GANC-CAPN3-F	TTCATTTCAACAGGGTTCCT
GANC-CAPN3-R	GGCTCCATCAATGATAAATCG
GKAP1-KIF27-1F	CATCGGTTAACAGCCTATGG
GKAP1-KIF27-1R	TCCTTCATGGATGTCTCCAA
GKAP1-KIF27-2F	AGCCTATGGGTGAAATTTGG
GKAP1-KIF27-2R	ACTTGCTGGCTGTTTGGAAT
HACL1-COLQ-F	GCAGAGCCTAGCAGACACAA
HACL1-COLQ-R	GGCCACCTCTGAAGAATGGT
KSR1-LGALS9-F	CTGATGGACATGCTGGAGAA
KSR1-LGALS9-R	TTCCACTGGAGCTGAGAACG
MED8-ELOVL1-F	CAACATCAAGTCGGCTTCC
MED8-ELOVL1-R	CTGCGTGCTTCATCACCTCT
METTL10-FAM53B-F	TCTTGGACGAATTCAGGTAGC
METTL10-FAM53B-R	GGTATCAGCCATCTTCACTTGG
NDUFB8-SEC31B-F	TACAACAGGAACCGTGTGGA
NDUFB8-SEC31B-R	CGCTCAAGTTCCTTCAGCTT
NSUN4-FAAH-F	CCAGGAGGCCATGTTGTCTA
NSUN4-FAAH-R	GGCCAGCTCTCTACTGTGTAA
PAGR1-MVP	ACTGATTCCCACTGCTCCTG
PAGR1-MVP	GGATGCGGATGATGAACTCT
PDCD7-UBAP1L-F	AAGATGCTCCAGGAGTGTGG
PDCD7-UBAP1L-F	TGTCAGGAGTGTGGAGATGG
PGP-BRICD5-F	CTCAGTGATGCCTCTCTTGC
PGP-BRICD5-R	CCTGGCTTTCCCTCATTCTT
POLA2-CDC42EP2-F	CCCAGATGTCCTCATCATCC
POLA2-CDC42EP2-R	AGGACGGCAAACTCTTCTGA
SDHAF2-PPP1R32-F	GACACAGCCTTCTCAACCTCTT
SDHAF2-PPP1R32-R	GGGTGTCGAAATGGACCTT
SHPK-TRPV1-F	CCTTGTGCATTGTTCTGAGC
SHPK-TRPV1-R	CAAGTCTGTGCTGCTCCATT
SIDT2-TAGLN-F	TGCATCCTCCTCGACTTCTT
SIDT2-TAGLN-R	GCCACACTGCACTATGATCC
SMG5-PAQR6-F	GCTCCTTGAAGCTGCTCAGT
SMG5-PAQR6-R	GGACCTGGTGGACTTGAAGA
STYXL1-TMEM120A-F	CTGCTGGAATGGGAGAAGAC
STYXL1-TMEM120A-R	GGAGCTGGTGCAATTGTTCT
TCF25-MC1R-F	ACTTCCACCTCAACGACCTG
TCF25-MC1R-R	GGTTAGACGATTACACAGTGATGG
TEN1-CDK3-F	GATTGGCTCAGCAATGAGAA
TEN1-CDK3-R	CTGTTCTTGGCCTTGTACACC
TMEM141-CCDC183-F	ACAGTTGCAGGCTCTGTGGT
TMEM141-CCDC183-R	GGCCTTGTTCTGGTCCATATT
TMPPE-GLB1-F	TTGCGCTTGGATCCACTT
TMPPE-GLB1-R	AGCCATCTTCATCTTCAGCAG
UQCRQ-LEAP2-F	AGGAAGAATCCAGCTGCCTA
UQCRQ-LEAP2-R	ATTCTCCGTGGCCTTCTCTT
VPS51-TM7SF2-F	TGAAGCTGAGGCTTCTGAGG
VPS51-TM7SF2-R	AGAGAGGGCGCTCACAATAG
ZFP41-GLI4-F	TTCCTCAGGACCTTGGACAC
ZFP41-GLI4-R	TCTCTGCCGATCTCCACTTC
ZGPAT-LIME1-F	CAGTGTCTTGGGCATTTCCT
ZGPAT-LIME1-R	ACACACGAAGACGTGAGCAG
ZNF343-SNRPB-F	CTGAGTCCAGAGCAGAGGAA
ZNF343-SNRPB-R	GAAGGTGCCAATGAAGATCC
ZNF606-C19orf18-F	GTAGCCAGATGGCTCACCTT
ZNF606-C19orf18-R	ACACTTTGGGCTCTTTGGTG
Intra-other primers
ADIRF-BMS1- F	CGCCTTCTTAATCCAAGTCA
ADIRF-BMS1- R	CTTCTGGTCCTTAGCCTCCA
GUSB-ASL- F	ACGTGGTTGGAGAGCTCATT
GUSB-ASL- R	CTCACATGCTGTCTGCCAAT
CIAO1-UGGT1- F	AGTGTAAGACAGGCCAGTGGA
CIAO1-UGGT1- R	ACAGCAGCCATTCTGAGGTG
GUSB-ASL- F	ACGTGGTTGGAGAGCTCATT
GUSB-ASL- R	CTGCCTTGAACATCCACCTC
LSP1-TNNT3- F	TTCTGCTGCTCTCACCTTCA
LSP1-TNNT3- R	CTTCCTCGTCAGACATGGTG
MFSD7-ATP5I- F	TCAACTGGCTGTCACTGGTC
MFSD7-ATP5I- R	ACCTTCTGCCAATTCTCTGG
HSD11B1L-RPL36- F	ACGTCGTTCTCCACTCCCTA
HSD11B1L-RPL36- R	AACCAGTGGAGGTGGCTATG
CIAO1-UGGT1- F	CATGCATGGCTCAAAGATTG
CIAO1-UGGT1- R	AGCCATTCTGAGGTGCCTTT
CHAD-ACSF2- F	GGTGCTTTGCTGTCCATCTT
CHAD-ACSF2- R	GATGATGGCTCGGATCAACT
CARD14-SGSH- F	TTGAGCCAGGAGGAGTATGA
CARD14-SGSH- R	TTACAATAGCTGGCCTGTGG
GPR155-CIR1- F	GGAAGAGTTCTCTCTCAGTGCTT
GPR155-CIR1- R	CATGAAGTTGGCGAAGGATT
MICALL1-POLR2F-F	TGAGTGGCCTGTACTGTCAGA
MICALL1-POLR2F-R	CTGACCTCTTCGGCATTCTC
PNPO-TMC6-F	TTTATTCCCAGTCCGTCAGG
PNPO-TMC6-R	GAGAACACTCACCACCCAGT
HOXA5-HOXA3-F	AACCGGAGAATGAAGTGGAA
HOXA5-HOXA3-R	TGTGGTTTGGACACTTCTGG
ZNF674-KRBOX4-F	CACTGCTCACCGATTTCAGA
ZNF674-KRBOX4-R	GATTCCAAACCTTGCCTCAA
ARL10-HIGD2A-F	AGTTTGTGAGCGAGGTGGAT
ARL10-HIGD2A-R	TGGAAGGAGTAGAGGCCGTA
EZH1-CCR10-F	TTGCAGTGGTCATGGTGAAT
EZH1-CCR10-R	CGAGTATGCGTCCTCTTCATC
HSP90B1-C12orf73-F	GTGGGATTATGGGTCACAGG
HSP90B1-C12orf73-R	GAGACTGGCTGCGAACATTT
ATP5J2-ATP5J2-PTCD1-F	GAGGCCACGCATTCTCTAAG
ATP5J2-ATP5J2-PTCD1-R	TGCTGACACCCTGTCCCTAT
FLNC-ATP6V1F-F	CTCCAGCTACAGCTCCATCC
FLNC-ATP6V1F-R	CCAATGTCATCCCGGTTTAG
GIGYF2-C2orf82-F	ATGGAGGCTGAGTTCTGCAC
GIGYF2-C2orf82-R	ACAACTTCTCCTTGCCTCCA
GFOD2-ENKD1-F	GTTCACTGTTGAGGCCCTGT
GFOD2-ENKD1-R	AAGTCAGCAAGTCCAGCTTCA
UHRF1BP1-TAF11-F	ACTCTCGAGCTGGGAAGATG
UHRF1BP1-TAF11-R	ATCTGCGTCTCCGTCAGTTT
FAM162B-ZUFSP-F	ATTATCGCCTGCTTTGCTGT
FAM162B-ZUFSP-R	GGTGAGCTTTCATGTCTGGTT
TAF10-RRP8-F	TGATCCTGACCTGTCAAACCT
TAF10-RRP8-R	CACAGATTTCACGCATGTCC
HOXC10-HOXC4-F	GACACCTCGGATAACGAAGC
HOXC10-HOXC4-R	TCCAAGGATACCAGAGTCCAG
GIGYF2-C2orf82-F	TCCGAGCAGATCCCAGTTTA
GIGYF2-C2orf82-R	GAAGGCAGTCCTGTGGTGAT
SYTL4-TSPAN6-F	AGAGGACCCTGCAGTTCTCA
SYTL4-TSPAN6-R	TTGTTTCTATCACCAGCAGAGC
DOPEY1-PGM3-F	CGGGATGACAATCCAAGTTC
DOPEY1-PGM3-R	ATTGCTGTTTGGGACCATGA
WDR61-DNAJA4-F	AAGTTTGGGATGTTGGAACG
WDR61-DNAJA4-R	GAACATGCAGCCACAAACAC
Inter-chr primers
ADGRL1-SUZ12-F	CAGGGGAAGGAAGGGACAC
ADGRL1-SUZ12-R	TGAGATTCCGAGTTCGAAGAA
AIG1-PARL-F	CCAGGAGCCAGAATCATCTT
AIG1-PARL-R	TGCTATCCAACCAATCAGCTT
CIAO1-CYTH2-F	AGTGTAAGACAGGCCAGTGGA
CIAO1-CYTH2-R	GCACCTCGAGGACTCTCAAT
CIAO1-SIK2-F	AGTGTAAGACAGGCCAGTGGA
CIAO1-SIK2-R	CAAGATCAGCCTGGACAACA
CIAO1-STAT6-F	AGTGTAAGACAGGCCAGTGGA
CIAO1-STAT6-R	TCGCTATGGAACCAGACCTC
CNNM3-SEC62-F	GGGAGGAGGATTTCTGGAAC
CNNM3-SEC62-R	GAGATTTCGCCACTGCACTC
DHRS1-THOP1-F	CCTTCCACTTAACAGCTCCTT
DHRS1-THOP1-R	TACTGCAGCCTTGACCTCCT
FAM177A1-ZNF383-F	GGTGTGGAACGAGGAGAAGC
FAM177A1-ZNF383-R	GTCTGAGGCAGGAGAATTGC
FBXO25-SEPT14-F	GCTATTGCACCTTGGGAGAA
FBXO25-SEPT14-R	CAGCTGAGTCTGCAGTGCTT
GUSB-IGLL1-F	ACGTGGTTGGAGAGCTCATT
GUSB-IGLL1-R	TACCATCTGCCTTCCAGGTC
IKBKB-EMP2-F	CTGGTGGCTGAAGCACATAA
IKBKB-EMP2-R	GAGCCATGATCGCAACACTA
IL9R-RPL23A-F	CACACTGGAGGATGATGTGG
IL9R-RPL23A-R	TGGACACCTTTCAACACTGC
LRCH4-EPHB3-F	CGGGTCCCTATCTCTGTGTA
LRCH4-EPHB3-R	TTGCCTTTATTCTGCTGTCG
LUC7L3-CDCA3-F	ATCGACGAAGAAGCAGAAGC
LUC7L3-CDCA3-R	CTGCAGTGAGCTGTGATCGT
MYL5-ERLIN1-F	GTGCAGACCAGTACCAGCTT
MYL5-ERLIN1-R	GGTGGAACTATAACTGGACAAGG
PDHA1-TMEM5-F	AAGGACGAGGATTGTGTGCT
PDHA1-TMEM5-R	GGCTATGACATCACTAGGCGATA
PLP2-RAX2-F	GGAAATGGAGTGGAAACAGC
PLP2-RAX2-R	CTCCCAAAGCACTGGGATTA
PNISR-CLU-F	AGCAAGGCCCTGTCTCTACA
PNISR-CLU-R	ACTTCAGGGCTCAGGCAAT
PPP1R3F-ZFAT-F	TGATGTCCAGGAGTCAGTGG
PPP1R3F-ZFAT-R	CAGGAACAGGCAGCAATCTT
RNF123-CROCC-F	ACTTGTGGCTCAGGCATTGT
RNF123-CROCC-R	CTCCTGGACAGCTCGTGAT
SBF2-GLUL-F	CCACAAGCTGGTGTTCTGTG
SBF2-GLUL-R	TGCCATAGGCTCTGTCTGCT
SDHA-IGFL4-F	TGGATCTCCTGATGGAGAATG
SDHA-IGFL4-R	CACAGGAGTTAAGCTGTCAGTAGC
STAG3-PHYHD1-F	ATGTGCAGGAGAGCACACTG
STAG3-PHYHD1-R	AGACCATCCTGGCTAACACG
TFE3-FAM177A1-F	GATGAGATCATCAGCCTGGAG
TFE3-FAM177A1-R	GGAGAATCGCTTGAACTTGG
TMEM120B-DYNLRB1-F	AGGAGGTCAAGGCTACAGTGA
TMEM120B-DYNLRB1-R	GTGTTCACGACGATGATTCC
TRIM61-FARSB-F	CGTGGAAGGAGAGAGTGGAA
TRIM61-FARSB-R	TGAAGTCCTCGAACCAATCC
WDR70-GUSB-F	CTCGCACATTTGACTTGGAA
WDR70-GUSB-R	CATTCGCCACGACTTTGTTT
ZNF547-TRAPPC2-F	TGACACAGGCACAACTGACA
ZNF547-TRAPPC2-R	CATGGTGGCCAACAATTACA
C15orf57-CBX3-F	TTGTGGATTCTTGCCCTGAAG
C15orf57-CBX3-R	TGCAATGTAGTTTTGTTGGAGG
SLC51A-PHF12-F	GATCTTGCCTGGAAGGTGTT
SLC51A-PHF12-R	GTGGTTGCCATCTTGTTCCT
DDX58-TMEM18-F	CTGAACTGTAAGGGTTAGTGGAGA
DDX58-TMEM18-R	AACTTGGCTGGTGAGCTCTG
CNNM3-DBR1-F	GGGAGGAGGATTTCTGGAAC
CNNM3-DBR1-R	TGAAGAGCGTGAGAACTGGA
CCNT1-ATAD5-F	CTGGCTATCAGTTTGATATCTTGC
CCNT1-ATAD5-R	CCTTCCAGAAACAGTTCACTCA
YBX3-ZNF720-F	TTCCAGCAAGCTGAGAACCT
YBX3-ZNF720-R	TTGCATGTGGCTCTTACTGG
METTL27-EI24-F	GACCCAGGTTGAGGAAGTGA
METTL27-EI24-R	GAAACCAAATGGCATTCACC
SLC16A1- SENP5-F	TCTCCACAGAACCACAGTGC
SLC16A1- SENP5-R	AAGCAATTACGTGTGCTGAA
NMRK2-ARMC10-F	GCATGTGAGCGTTTCCCTAT
NMRK2-ARMC10-R	TGAATGGAGTGGGTGAGTCC
NDUFAF3-PRPSAP2-F	AGGAGCTGATGGCTCACTG
NDUFAF3-PRPSAP2-R	TTGCACTGCTTGCTGTAAGG
MTMR3-NBEA-F	GCCATGTTGTTGTGGTTGTG
MTMR3-NBEA-R	TGCTCCAGGACAGCTCTAGTT

## Sheet: S2
Table S2. Number of samples, chimeras and their types in each tissue in GTEx. (#GTEx, #non M/M and #non M/M recurrent means number of chimeras in All GTEx set, non M/M set and non M/M recurrent set respectively.
			Chimera Sets			Chimera type			in-frame/frame-shift
Tissue	#Samples	#Persons	#GTEx	#non M/M	#non M/M recurrent	#inter-chr	#read-through	#intra-others	#in-frame	#frame-shift	#NA-frame
adipose_subcutaneous	378	364	33014	13269	1105	24201	2705	6108	1600	1709	29705
adipose_visceral_omentum	235	234	17207	7730	727	11688	1881	3638	844	900	15463
adrenal_gland	161	159	9666	4170	379	6376	1058	2232	474	453	8739
artery_aorta	240	238	21340	8898	712	15509	1917	3914	1448	1480	18412
artery_coronary	140	140	14700	6427	492	10582	1464	2654	914	956	12830
artery_tibial	357	355	31659	13068	985	23308	2621	5730	2130	2186	27343
bladder	11	11	1155	663	31	679	251	225	79	84	992
brain_amygdala	83	80	6405	3341	190	3748	1229	1428	412	457	5536
brain_anterior_cingulate_cortex_ba24	98	94	7628	3842	248	4687	1282	1659	438	481	6709
brain_caudate_basal_ganglia	134	132	8048	3804	316	5033	1112	1903	362	333	7353
brain_cerebellar_hemisphere	118	112	16258	7712	641	10830	1873	3555	561	660	15037
brain_cerebellum	144	135	16100	7445	708	10274	2011	3815	549	630	14921
brain_cortex	131	125	9383	4380	375	6011	1208	2164	389	395	8599
brain_frontal_cortex_ba9	105	102	7564	3555	279	4922	964	1678	334	327	6903
brain_hippocampus	101	98	7340	3509	227	4804	1018	1518	376	403	6561
brain_hypothalamus	103	101	8494	4040	295	5517	1174	1803	385	452	7657
brain_nucleus_accumbens_basal_ganglia	125	123	9009	4225	337	5711	1287	2011	398	432	8179
brain_putamen_basal_ganglia	105	103	6190	2912	233	3931	872	1387	262	279	5649
brain_spinal_cord_cervical_c-1	76	73	8081	3191	231	5981	761	1339	356	371	7354
brain_substantia_nigra	67	66	5294	2382	161	3663	664	967	228	240	4826
breast_mammary_tissue	221	218	21362	9210	813	15005	1990	4367	983	1060	19319
cells_ebv-transformed_lymphocytes	130	130	11159	4856	470	8057	1050	2052	697	677	9785
cells_transformed_fibroblasts	303	302	26908	8817	723	21559	1666	3683	2935	3677	20296
cervix_ectocervix	6	6	991	543	4	629	202	160	69	77	845
cervix_endocervix	5	5	796	452	6	497	159	140	43	55	698
colon_sigmoid	175	173	14315	6483	545	9615	1461	3239	750	755	12810
colon_transverse	207	204	13399	6070	585	8590	1493	3316	611	683	12105
esophagus_gastroesophageal_junction	177	175	14407	6335	501	9948	1395	3064	720	747	12940
esophagus_mucosa	337	327	30006	10817	820	23027	1734	5245	2431	2304	25271
esophagus_muscularis	289	280	20529	8592	729	14398	1845	4286	1137	1192	18200
fallopian_tube	7	7	1102	632	16	646	238	218	67	76	959
heart_atrial_appendage	214	212	11614	4800	404	8144	1364	2106	851	753	10010
heart_left_ventricle	267	244	11645	4579	330	8489	1082	2074	897	805	9943
kidney_cortex	38	38	3381	1721	106	2127	505	749	159	175	3047
liver	138	135	9420	4034	312	7061	812	1547	526	481	8413
lung	373	333	39912	15918	1166	29757	2753	7402	1809	1917	36186
minor_salivary_gland	69	68	7418	2973	207	5354	722	1342	490	536	6392
muscle_skeletal	471	449	27385	10592	838	20386	2225	4774	2569	2739	22077
nerve_tibial	333	330	34599	13987	1232	25085	2722	6792	1352	1480	31767
ovary	111	108	11438	5113	419	7925	1180	2333	512	519	10407
pancreas	196	191	16607	6312	343	13250	942	2415	1270	1393	13944
pituitary	127	124	13973	5826	487	9608	1381	2984	679	742	12552
prostate	121	118	12256	5521	448	8401	1247	2608	514	499	11243
skin_not-sun-exposed_suprapubic	272	268	23455	10111	888	16295	2020	5140	1277	1355	20823
skin_sun-exposed_lower_leg	396	383	38022	15372	1236	27805	2724	7493	2191	2309	33522
small_intestine_terminal_ileum	104	104	9607	4649	428	6236	1107	2264	350	371	8886
spleen	121	119	11390	5156	439	7871	1070	2449	392	438	10560
stomach	197	190	17720	6386	470	13267	1345	3108	1553	1659	14508
testis	205	198	23675	11423	1391	13810	3533	6332	991	1097	21587
thyroid	358	342	40134	15266	1138	29749	2447	7938	1839	1749	36546
uterus	91	89	10089	4554	401	6886	1120	2083	448	510	9131
vagina	99	98	10011	4487	381	6956	1072	1983	575	600	8836
whole_blood	425	404	52247	16103	908	44164	1880	6203	6464	6467	39316

## Sheet: S3
Table S3. List of 14,114 chimeras (7,193 unique gene-pairs) from GTEx noM/M recurrent set.
Chimera: Name of the Chimeric RNA
GeneName1: Name of the 5-prime parental gene of the chimeric RNA
GeneName2: Name of the 3-prime parental gene of the chimeric RNA
chr1: Chromosome on which the 5-prime parental gene is located
Breakpoint1: Breakpoint position on the 5-prime parental gene of the chimeric RNA
strand1: Strand on which the 5-prime gene is located
chr2: Chromosome on which the 3-prime parental gene is located
Breakpoint2: Breakpoint position on the 3-prime parental gene of the chimeric RNA
strand2: Strand on which the 3-prime gene is located
EnsemblGene1: Ensembl gene ID of the 5-prime parental gene of the chimeric RNA
EnsemblGene2: Ensembl gene ID of the 3-prime parental gene of the chimeric RNA
fusiontype: Type of the chimeric RNA (Read-Through, inter-chromosomal or intra-others)
Chimera	GeneName1	GeneName2	chr1	Breakpoint1	strand1	chr2	Breakpoint2	strand2	EnsemblGene1	EnsemblGene2	fusiontype
A2ML1-FEZ1	A2ML1	FEZ1	12	8887001	+	11	125481571	-	ENSG00000166535	ENSG00000149557	inter-chromosomal
A2ML1-FEZ1	A2ML1	FEZ1	12	8887001	+	11	125481572	-	ENSG00000166535	ENSG00000149557	inter-chromosomal
A2ML1-PHC1	A2ML1	PHC1	12	8875011	+	12	8917629	+	ENSG00000166535	ENSG00000111752	Read-Through
A2ML1-PHC1	A2ML1	PHC1	12	8880616	+	12	8917630	+	ENSG00000166535	ENSG00000111752	Read-Through
A2ML1-SGTA	A2ML1	SGTA	12	8861299	+	19	2777937	-	ENSG00000166535	ENSG00000104969	inter-chromosomal
A2M-FN1	A2M	FN1	12	9094973	-	2	215397217	-	ENSG00000175899	ENSG00000115414	inter-chromosomal
AAAS-ORC4	AAAS	ORC4	12	53314298	-	2	147936854	-	ENSG00000094914	ENSG00000115947	inter-chromosomal
AACS-USP8	AACS	USP8	12	125126738	+	15	50489799	+	ENSG00000081760	ENSG00000138592	inter-chromosomal
AADACL2-GALNT1	AADACL2	GALNT1	3	151761339	+	18	35677722	+	ENSG00000197953	ENSG00000141429	inter-chromosomal
AADAC-SUCNR1	AADAC	SUCNR1	3	151824833	+	3	151879851	+	ENSG00000114771	ENSG00000198829	Read-Through
AADAT-DZIP1L	AADAT	DZIP1L	4	170087116	-	3	138069164	-	ENSG00000109576	ENSG00000158163	inter-chromosomal
AAK1-NFU1	AAK1	NFU1	2	69505570	-	2	69432006	-	ENSG00000115977	ENSG00000169599	Read-Through
AAK1-NUDT9	AAK1	NUDT9	2	69514472	-	4	87459006	+	ENSG00000115977	ENSG00000170502	inter-chromosomal
AAK1-TPP2	AAK1	TPP2	2	69481804	-	13	102657056	+	ENSG00000115977	ENSG00000134900	inter-chromosomal
AAMDC-INTS4	AAMDC	INTS4	11	77900785	+	11	77921373	-	ENSG00000087884	ENSG00000149262	intra-others
AAMDC-INTS4	AAMDC	INTS4	11	77900785	+	11	77921415	-	ENSG00000087884	ENSG00000149262	intra-others
AAMDC-INTS4	AAMDC	INTS4	11	77900785	+	11	77921422	-	ENSG00000087884	ENSG00000149262	intra-others
AAMDC-INTS4	AAMDC	INTS4	11	77900785	+	11	77921454	-	ENSG00000087884	ENSG00000149262	intra-others
AARS2-BLZF1	AARS2	BLZF1	6	44299654	-	1	169396125	+	ENSG00000124608	ENSG00000117475	inter-chromosomal
AARS2-BLZF1	AARS2	BLZF1	6	44299654	-	1	169396133	+	ENSG00000124608	ENSG00000117475	inter-chromosomal
AARS2-BLZF1	AARS2	BLZF1	6	44299654	-	1	169396134	+	ENSG00000124608	ENSG00000117475	inter-chromosomal
AARS2-KIAA1143	AARS2	KIAA1143	6	44299654	-	3	44750187	-	ENSG00000124608	ENSG00000163807	inter-chromosomal
AARSD1-MFSD12	AARSD1	MFSD12	17	42957477	-	19	3542977	-	ENSG00000266967	ENSG00000161091	inter-chromosomal
AARS-XAGE5	AARS	XAGE5	16	70282620	-	X	52812298	+	ENSG00000090861	ENSG00000171405	inter-chromosomal
AASS-CCDC7	AASS	CCDC7	7	122075647	-	10	32513520	+	ENSG00000008311	ENSG00000216937	inter-chromosomal
AASS-CCDC7	AASS	CCDC7	7	122075647	-	10	32513820	+	ENSG00000008311	ENSG00000216937	inter-chromosomal
AASS-PIN1	AASS	PIN1	7	122075647	-	19	9836832	+	ENSG00000008311	ENSG00000127445	inter-chromosomal
AASS-WDR66	AASS	WDR66	7	122075647	-	12	121998740	+	ENSG00000008311	ENSG00000158023	inter-chromosomal
ABCA10-CBR4	ABCA10	CBR4	17	69148007	-	4	169001871	-	ENSG00000154263	ENSG00000145439	inter-chromosomal
ABCA10-GOSR1	ABCA10	GOSR1	17	69197063	-	17	30522805	+	ENSG00000154263	ENSG00000108587	intra-others
ABCA10-TRIM56	ABCA10	TRIM56	17	69197063	-	7	101091732	+	ENSG00000154263	ENSG00000169871	inter-chromosomal
ABCA10-TRIM56	ABCA10	TRIM56	17	69197063	-	7	101091738	+	ENSG00000154263	ENSG00000169871	inter-chromosomal
ABCA10-ZBTB37	ABCA10	ZBTB37	17	69148007	-	1	173897994	+	ENSG00000154263	ENSG00000185278	inter-chromosomal
ABCA5-TSC1	ABCA5	TSC1	17	69304669	-	9	132910293	-	ENSG00000154265	ENSG00000165699	inter-chromosomal
ABCA6-ARHGAP8	ABCA6	ARHGAP8	17	69136092	-	22	44850681	+	ENSG00000154262	ENSG00000241484	inter-chromosomal
ABCA6-CLNK	ABCA6	CLNK	17	69078702	-	4	10564723	-	ENSG00000154262	ENSG00000109684	inter-chromosomal
ABCA6-EYA3	ABCA6	EYA3	17	69107696	-	1	27971590	-	ENSG00000154262	ENSG00000158161	inter-chromosomal
ABCA6-FAM178A	ABCA6	FAM178A	17	69078702	-	10	100926323	+	ENSG00000154262	ENSG00000119906	inter-chromosomal
ABCA6-ZNF500	ABCA6	ZNF500	17	69078702	-	16	4751090	-	ENSG00000154262	ENSG00000103199	inter-chromosomal
ABCA8-PANK3	ABCA8	PANK3	17	68877197	-	5	168555572	-	ENSG00000141338	ENSG00000120137	inter-chromosomal
ABCA9-NXNL2	ABCA9	NXNL2	17	69016253	-	9	88575318	+	ENSG00000154258	ENSG00000130045	inter-chromosomal
ABCA9-ZNF37A	ABCA9	ZNF37A	17	69016253	-	10	38123879	+	ENSG00000154258	ENSG00000075407	inter-chromosomal
ABCB6-ATG9A	ABCB6	ATG9A	2	219210710	-	2	219210770	-	ENSG00000115657	ENSG00000198925	Read-Through
ABCB8-ASIC3	ABCB8	ASIC3	7	151047782	+	7	151048292	+	ENSG00000197150	ENSG00000213199	Read-Through
ABCB8-SUPV3L1	ABCB8	SUPV3L1	7	151031628	+	10	69191810	+	ENSG00000197150	ENSG00000156502	inter-chromosomal
ABCB8-SUPV3L1	ABCB8	SUPV3L1	7	151031628	+	10	69191811	+	ENSG00000197150	ENSG00000156502	inter-chromosomal
ABCB8-SUPV3L1	ABCB8	SUPV3L1	7	151031628	+	10	69191812	+	ENSG00000197150	ENSG00000156502	inter-chromosomal
ABCC11-CHAF1B	ABCC11	CHAF1B	16	48166910	-	21	36416778	+	ENSG00000121270	ENSG00000159259	inter-chromosomal
ABCC2-LUC7L3	ABCC2	LUC7L3	10	99852192	+	17	50755417	+	ENSG00000023839	ENSG00000108848	inter-chromosomal
ABCC3-KATNB1	ABCC3	KATNB1	17	50678220	+	16	57752304	+	ENSG00000108846	ENSG00000140854	inter-chromosomal
ABCC8-ENAH	ABCC8	ENAH	11	17430564	-	1	225495471	-	ENSG00000006071	ENSG00000154380	inter-chromosomal
ABCF2-ANKLE2	ABCF2	ANKLE2	7	151218081	-	12	132756927	-	ENSG00000033050	ENSG00000176915	inter-chromosomal
ABCF2-SDHC	ABCF2	SDHC	7	151218081	-	1	161373840	+	ENSG00000033050	ENSG00000143252	inter-chromosomal
ABHD12B-DBF4B	ABHD12B	DBF4B	14	50904970	+	17	44731053	+	ENSG00000131969	ENSG00000161692	inter-chromosomal
ABHD12B-DYX1C1	ABHD12B	DYX1C1	14	50893756	+	15	55418109	-	ENSG00000131969	ENSG00000256061	inter-chromosomal
ABHD12B-NADSYN1	ABHD12B	NADSYN1	14	50895723	+	11	71505505	+	ENSG00000131969	ENSG00000172890	inter-chromosomal
ABHD13-TNFSF13B	ABHD13	TNFSF13B	13	108218659	+	13	108270100	+	ENSG00000139826	ENSG00000102524	Read-Through
ABHD14B-PCBP4	ABHD14B	PCBP4	3	51969325	-	3	51967434	-	ENSG00000114779	ENSG00000090097	Read-Through
ABHD14B-PCBP4	ABHD14B	PCBP4	3	51969943	-	3	51961304	-	ENSG00000114779	ENSG00000090097	Read-Through
ABHD14B-PCBP4	ABHD14B	PCBP4	3	51969943	-	3	51961519	-	ENSG00000114779	ENSG00000090097	Read-Through
ABHD14B-PCBP4	ABHD14B	PCBP4	3	51969943	-	3	51962088	-	ENSG00000114779	ENSG00000090097	Read-Through
ABHD14B-PCBP4	ABHD14B	PCBP4	3	51971460	-	3	51961304	-	ENSG00000114779	ENSG00000090097	Read-Through
ABHD14B-PCBP4	ABHD14B	PCBP4	3	51973965	-	3	51961304	-	ENSG00000114779	ENSG00000090097	Read-Through
ABHD14B-PCBP4	ABHD14B	PCBP4	3	51973965	-	3	51962892	-	ENSG00000114779	ENSG00000090097	Read-Through
ABHD14B-PCBP4	ABHD14B	PCBP4	3	51973965	-	3	51967434	-	ENSG00000114779	ENSG00000090097	Read-Through
ABHD17A-KLF16	ABHD17A	KLF16	19	1879921	-	19	1854760	-	ENSG00000129968	ENSG00000129911	Read-Through
ABHD17B-TMEM2	ABHD17B	TMEM2	9	71862551	-	9	71750385	-	ENSG00000107362	ENSG00000135048	Read-Through
ABHD17C-MTSS1	ABHD17C	MTSS1	15	80696019	+	8	124673374	-	ENSG00000136379	ENSG00000170873	inter-chromosomal
ABHD2-FANCI	ABHD2	FANCI	15	89193319	+	15	89247629	+	ENSG00000140526	ENSG00000140525	intra-others
ABHD2-VAPA	ABHD2	VAPA	15	89201094	+	18	9936729	+	ENSG00000140526	ENSG00000101558	inter-chromosomal
ABHD4-FEM1A	ABHD4	FEM1A	14	22604256	+	19	4797172	+	ENSG00000100439	ENSG00000141965	inter-chromosomal
ABI3-PHOSPHO1	ABI3	PHOSPHO1	17	49223225	+	17	49224621	-	ENSG00000108798	ENSG00000173868	intra-others
ABLIM2-AFAP1	ABLIM2	AFAP1	4	7983264	-	4	7872080	-	ENSG00000163995	ENSG00000196526	Read-Through
ABLIM2-TMEM159	ABLIM2	TMEM159	4	8060967	-	16	21180422	+	ENSG00000163995	ENSG00000011638	inter-chromosomal
ABTB1-ZNF609	ABTB1	ZNF609	3	127680528	+	15	64654061	+	ENSG00000114626	ENSG00000180357	inter-chromosomal
ABTB2-PSMA5	ABTB2	PSMA5	11	34150989	-	1	109401243	-	ENSG00000166016	ENSG00000143106	inter-chromosomal
ACACB-ACKR2	ACACB	ACKR2	12	109188162	+	3	42865897	+	ENSG00000076555	ENSG00000144648	inter-chromosomal
ACAD10-ALDH2	ACAD10	ALDH2	12	111755745	+	12	111775605	+	ENSG00000111271	ENSG00000111275	Read-Through
ACAD11-CFAP69	ACAD11	CFAP69	3	132603229	-	7	90302208	+	ENSG00000240303	ENSG00000105792	inter-chromosomal
ACAD11-INSL6	ACAD11	INSL6	3	132618634	-	9	5133592	-	ENSG00000240303	ENSG00000120210	inter-chromosomal
ACAD11-ZFAT	ACAD11	ZFAT	3	132618634	-	8	134674888	-	ENSG00000240303	ENSG00000066827	inter-chromosomal
ACAD9-ZNF773	ACAD9	ZNF773	3	128915527	+	19	57516054	+	ENSG00000177646	ENSG00000152439	inter-chromosomal
ACADL-DBR1	ACADL	DBR1	2	210187939	-	3	138162115	-	ENSG00000115361	ENSG00000138231	inter-chromosomal
ACADL-KANSL1L	ACADL	KANSL1L	2	210188070	-	2	210154611	-	ENSG00000115361	ENSG00000144445	Read-Through
ACADL-KANSL1L	ACADL	KANSL1L	2	210192804	-	2	210154611	-	ENSG00000115361	ENSG00000144445	Read-Through
ACADL-MED13	ACADL	MED13	2	210187939	-	17	62035534	-	ENSG00000115361	ENSG00000108510	inter-chromosomal
ACADM-RABGGTB	ACADM	RABGGTB	1	75787562	+	1	75787496	+	ENSG00000117054	ENSG00000137955	Read-Through
ACADM-RABGGTB	ACADM	RABGGTB	1	75787575	+	1	75787496	+	ENSG00000117054	ENSG00000137955	Read-Through
ACADM-RABGGTB	ACADM	RABGGTB	1	75787575	+	1	75787497	+	ENSG00000117054	ENSG00000137955	Read-Through
ACADM-RABGGTB	ACADM	RABGGTB	1	75787576	+	1	75787497	+	ENSG00000117054	ENSG00000137955	Read-Through
ACAP1-C7orf73	ACAP1	C7orf73	17	7342752	+	7	135692946	+	ENSG00000072818	ENSG00000243317	inter-chromosomal
ACAP1-ECI2	ACAP1	ECI2	17	7342753	+	6	4118203	-	ENSG00000072818	ENSG00000198721	inter-chromosomal
ACAP3-ATM	ACAP3	ATM	1	1301988	-	11	108366001	+	ENSG00000131584	ENSG00000149311	inter-chromosomal
ACAP3-CEP112	ACAP3	CEP112	1	1301988	-	17	65688813	-	ENSG00000131584	ENSG00000154240	inter-chromosomal
ACAP3-RHOBTB3	ACAP3	RHOBTB3	1	1301988	-	5	95795074	+	ENSG00000131584	ENSG00000164292	inter-chromosomal
ACAP3-SMIM14	ACAP3	SMIM14	1	1301988	-	4	39547951	-	ENSG00000131584	ENSG00000163683	inter-chromosomal
ACAP3-SYT11	ACAP3	SYT11	1	1301449	-	1	155883371	+	ENSG00000131584	ENSG00000132718	intra-others
ACAP3-TMEM120B	ACAP3	TMEM120B	1	1301988	-	12	121782926	+	ENSG00000131584	ENSG00000188735	inter-chromosomal
ACBD5-YME1L1	ACBD5	YME1L1	10	27204440	-	10	27149040	-	ENSG00000107897	ENSG00000136758	intra-others
ACBD7-DCLRE1C	ACBD7	DCLRE1C	10	15078924	-	10	14939870	-	ENSG00000176244	ENSG00000152457	intra-others
ACBD7-RGR	ACBD7	RGR	10	15077523	-	10	84258703	+	ENSG00000176244	ENSG00000148604	intra-others
ACBD7-RGR	ACBD7	RGR	10	15077523	-	10	84258704	+	ENSG00000176244	ENSG00000148604	intra-others
ACBD7-RGR	ACBD7	RGR	10	15077523	-	10	84258706	+	ENSG00000176244	ENSG00000148604	intra-others
ACBD7-RGR	ACBD7	RGR	10	15077523	-	10	84258709	+	ENSG00000176244	ENSG00000148604	intra-others
ACBD7-RGR	ACBD7	RGR	10	15077523	-	10	84258710	+	ENSG00000176244	ENSG00000148604	intra-others
ACCS-EXT2	ACCS	EXT2	11	44067915	+	11	44107683	+	ENSG00000110455	ENSG00000151348	Read-Through
ACCS-EXT2	ACCS	EXT2	11	44074681	+	11	44107683	+	ENSG00000110455	ENSG00000151348	Read-Through
ACCS-EXT2	ACCS	EXT2	11	44075591	+	11	44107682	+	ENSG00000110455	ENSG00000151348	Read-Through
ACCS-EXT2	ACCS	EXT2	11	44077375	+	11	44107682	+	ENSG00000110455	ENSG00000151348	Read-Through
ACCS-EXT2	ACCS	EXT2	11	44079619	+	11	44107682	+	ENSG00000110455	ENSG00000151348	Read-Through
ACCS-EXT2	ACCS	EXT2	11	44081064	+	11	44107682	+	ENSG00000110455	ENSG00000151348	Read-Through
ACCS-EXT2	ACCS	EXT2	11	44081319	+	11	44107682	+	ENSG00000110455	ENSG00000151348	Read-Through
ACCS-EXT2	ACCS	EXT2	11	44081320	+	11	44103707	+	ENSG00000110455	ENSG00000151348	Read-Through
ACCS-EXT2	ACCS	EXT2	11	44082192	+	11	44107683	+	ENSG00000110455	ENSG00000151348	Read-Through
ACCS-EXT2	ACCS	EXT2	11	44083310	+	11	44103706	+	ENSG00000110455	ENSG00000151348	Read-Through
ACCS-EXT2	ACCS	EXT2	11	44083310	+	11	44107682	+	ENSG00000110455	ENSG00000151348	Read-Through
ACCS-EXT2	ACCS	EXT2	11	44083576	+	11	44107682	+	ENSG00000110455	ENSG00000151348	Read-Through
ACCS-EXT2	ACCS	EXT2	11	44083787	+	11	44107682	+	ENSG00000110455	ENSG00000151348	Read-Through
ACCS-EXT2	ACCS	EXT2	11	44083788	+	11	44103707	+	ENSG00000110455	ENSG00000151348	Read-Through
ACCS-EXT2	ACCS	EXT2	11	44083788	+	11	44104617	+	ENSG00000110455	ENSG00000151348	Read-Through
ACCS-EXT2	ACCS	EXT2	11	44083893	+	11	44107682	+	ENSG00000110455	ENSG00000151348	Read-Through
ACCS-EXT2	ACCS	EXT2	11	44083894	+	11	44103707	+	ENSG00000110455	ENSG00000151348	Read-Through
ACCS-EXT2	ACCS	EXT2	11	44083894	+	11	44104617	+	ENSG00000110455	ENSG00000151348	Read-Through
ACE2-PIR	ACE2	PIR	X	15564024	-	X	15491309	-	ENSG00000130234	ENSG00000087842	intra-others
ACER1-MLLT1	ACER1	MLLT1	19	6307153	-	19	6270759	-	ENSG00000167769	ENSG00000130382	Read-Through
ACER1-MLLT1	ACER1	MLLT1	19	6333459	-	19	6270759	-	ENSG00000167769	ENSG00000130382	Read-Through
ACO1-KANSL3	ACO1	KANSL3	9	32454769	+	2	96603884	-	ENSG00000122729	ENSG00000114982	inter-chromosomal
ACO2-MYO19	ACO2	MYO19	22	41499862	+	17	36504909	-	ENSG00000100412	ENSG00000278259	inter-chromosomal
ACOT11-CCDC183	ACOT11	CCDC183	1	54637440	+	9	136796350	+	ENSG00000162390	ENSG00000213213	inter-chromosomal
ACOT11-DNALI1	ACOT11	DNALI1	1	54636970	+	1	37560538	+	ENSG00000162390	ENSG00000163879	intra-others
ACOT11-MROH7-TTC4	ACOT11	MROH7-TTC4	1	54634981	+	1	54651844	+	ENSG00000162390	ENSG00000271723	intra-others
ACOT11-MROH7-TTC4	ACOT11	MROH7-TTC4	1	54634981	+	1	54651949	+	ENSG00000162390	ENSG00000271723	intra-others
ACOT11-MROH7-TTC4	ACOT11	MROH7-TTC4	1	54637467	+	1	54651949	+	ENSG00000162390	ENSG00000271723	intra-others
ACOT11-MROH7	ACOT11	MROH7	1	54634981	+	1	54651844	+	ENSG00000162390	ENSG00000184313	intra-others
ACOT11-MROH7	ACOT11	MROH7	1	54634981	+	1	54651949	+	ENSG00000162390	ENSG00000184313	intra-others
ACOT8-TNNC2	ACOT8	TNNC2	20	45843527	-	20	45824834	-	ENSG00000101473	ENSG00000101470	intra-others
ACOT8-TNNC2	ACOT8	TNNC2	20	45844263	-	20	45824834	-	ENSG00000101473	ENSG00000101470	intra-others
ACOX3-LIMD1	ACOX3	LIMD1	4	8440648	-	3	45685887	+	ENSG00000087008	ENSG00000144791	inter-chromosomal
ACP2-DDB2	ACP2	DDB2	11	47239302	-	11	47236027	+	ENSG00000134575	ENSG00000134574	intra-others
ACP2-DDB2	ACP2	DDB2	11	47239302	-	11	47236028	+	ENSG00000134575	ENSG00000134574	intra-others
ACP2-DDB2	ACP2	DDB2	11	47239302	-	11	47237819	+	ENSG00000134575	ENSG00000134574	intra-others
ACP2-DDB2	ACP2	DDB2	11	47239302	-	11	47238825	+	ENSG00000134575	ENSG00000134574	intra-others
ACRBP-LPAR5	ACRBP	LPAR5	12	6638955	-	12	6621465	-	ENSG00000111644	ENSG00000184574	Read-Through
ACSBG1-POGZ	ACSBG1	POGZ	15	78167468	-	1	151426489	-	ENSG00000103740	ENSG00000143442	inter-chromosomal
ACSBG2-RLIM	ACSBG2	RLIM	19	6183272	+	X	74587077	-	ENSG00000130377	ENSG00000131263	inter-chromosomal
ACSF2-ENY2	ACSF2	ENY2	17	50474845	+	8	109335069	+	ENSG00000167107	ENSG00000120533	inter-chromosomal
ACSF2-ENY2	ACSF2	ENY2	17	50474845	+	8	109335075	+	ENSG00000167107	ENSG00000120533	inter-chromosomal
ACSF3-BRD9	ACSF3	BRD9	16	89149229	+	5	866499	-	ENSG00000176715	ENSG00000028310	inter-chromosomal
ACSL1-CENPU	ACSL1	CENPU	4	184756919	-	4	184730968	-	ENSG00000151726	ENSG00000151725	Read-Through
ACSL1-FLCN	ACSL1	FLCN	4	184773083	-	17	17225705	-	ENSG00000151726	ENSG00000154803	inter-chromosomal
ACSL1-HBA1	ACSL1	HBA1	4	184755596	-	16	176680	+	ENSG00000151726	ENSG00000206172	inter-chromosomal
ACSM2A-RPL19	ACSM2A	RPL19	16	20482026	+	17	39202042	+	ENSG00000183747	ENSG00000108298	inter-chromosomal
ACSM3-GAGE10	ACSM3	GAGE10	16	20679455	+	X	49317164	+	ENSG00000005187	ENSG00000215274	inter-chromosomal
ACSM5-ASB4	ACSM5	ASB4	16	20429801	+	7	95539653	+	ENSG00000183549	ENSG00000005981	inter-chromosomal
ACSS1-APMAP	ACSS1	APMAP	20	25007766	-	20	24984019	-	ENSG00000154930	ENSG00000101474	Read-Through
ACTA2-FN1	ACTA2	FN1	10	88938061	-	2	215407221	-	ENSG00000107796	ENSG00000115414	inter-chromosomal
ACTA2-POTEG	ACTA2	POTEG	10	88948802	-	14	19402656	-	ENSG00000107796	ENSG00000187537	inter-chromosomal
ACTG1-HBA1	ACTG1	HBA1	17	81509971	-	16	176680	+	ENSG00000184009	ENSG00000206172	inter-chromosomal
ACTL6B-TFR2	ACTL6B	TFR2	7	100646249	-	7	100641766	-	ENSG00000077080	ENSG00000106327	Read-Through
ACTN1-BLZF1	ACTN1	BLZF1	14	68874686	-	1	169387040	+	ENSG00000072110	ENSG00000117475	inter-chromosomal
ACTN1-FLNA	ACTN1	FLNA	14	68877083	-	X	154354466	-	ENSG00000072110	ENSG00000196924	inter-chromosomal
ACTN1-MALRD1	ACTN1	MALRD1	14	68888009	-	10	19491517	+	ENSG00000072110	ENSG00000204740	inter-chromosomal
ACTN3-CTSF	ACTN3	CTSF	11	66561636	+	11	66564512	-	ENSG00000248746	ENSG00000174080	intra-others
ACTN4-CAPN12	ACTN4	CAPN12	19	38730144	+	19	38730465	-	ENSG00000130402	ENSG00000182472	intra-others
ACTN4-FLNA	ACTN4	FLNA	19	38727103	+	X	154353694	-	ENSG00000130402	ENSG00000196924	inter-chromosomal
ACTR1A-KRT13	ACTR1A	KRT13	10	102482829	-	17	41503725	-	ENSG00000138107	ENSG00000171401	inter-chromosomal
ACTR3-ANKRD46	ACTR3	ANKRD46	2	113927432	+	8	100554719	-	ENSG00000115091	ENSG00000186106	inter-chromosomal
ACTR3-ANKRD46	ACTR3	ANKRD46	2	113927455	+	8	100554717	-	ENSG00000115091	ENSG00000186106	inter-chromosomal
ACTR5-PLCG2	ACTR5	PLCG2	20	38756039	+	16	81961976	+	ENSG00000101442	ENSG00000197943	inter-chromosomal
ACTR5-PLCG2	ACTR5	PLCG2	20	38756039	+	16	81962064	+	ENSG00000101442	ENSG00000197943	inter-chromosomal
ACVR1B-GRASP	ACVR1B	GRASP	12	51991993	+	12	52009190	+	ENSG00000135503	ENSG00000161835	Read-Through
ACVR1B-NLN	ACVR1B	NLN	12	51992341	+	5	65826620	+	ENSG00000135503	ENSG00000123213	inter-chromosomal
ACYP2-EML2	ACYP2	EML2	2	53973810	+	19	45618937	-	ENSG00000170634	ENSG00000125746	inter-chromosomal
ACYP2-EML2	ACYP2	EML2	2	53973811	+	19	45618942	-	ENSG00000170634	ENSG00000125746	inter-chromosomal
ACYP2-MARK4	ACYP2	MARK4	2	54051050	+	19	45262990	+	ENSG00000170634	ENSG00000007047	inter-chromosomal
ACYP2-MARK4	ACYP2	MARK4	2	54057363	+	19	45262990	+	ENSG00000170634	ENSG00000007047	inter-chromosomal
ACYP2-WDR33	ACYP2	WDR33	2	53973811	+	2	127703949	-	ENSG00000170634	ENSG00000136709	intra-others
ACYP2-ZNF567	ACYP2	ZNF567	2	53973812	+	19	36712071	+	ENSG00000170634	ENSG00000189042	inter-chromosomal
ADAM18-CNDP1	ADAM18	CNDP1	8	39604687	+	18	74556337	+	ENSG00000168619	ENSG00000150656	inter-chromosomal
ADAM32-BLMH	ADAM32	BLMH	8	39166991	+	17	30250284	-	ENSG00000197140	ENSG00000108578	inter-chromosomal
ADAM32-C9orf92	ADAM32	C9orf92	8	39167350	+	9	16215899	-	ENSG00000197140	ENSG00000205549	inter-chromosomal
ADAM33-NPHP3	ADAM33	NPHP3	20	3673574	-	3	132722334	-	ENSG00000149451	ENSG00000113971	inter-chromosomal
ADAM9-ADAM32	ADAM9	ADAM32	8	39091346	+	8	39118086	+	ENSG00000168615	ENSG00000197140	Read-Through
ADAMTS10-CENPF	ADAMTS10	CENPF	19	8605012	-	1	214654325	+	ENSG00000142303	ENSG00000117724	inter-chromosomal
ADAMTS4-C10orf53	ADAMTS4	C10orf53	1	161195979	-	10	49709972	+	ENSG00000158859	ENSG00000178645	inter-chromosomal
ADAMTS4-C10orf53	ADAMTS4	C10orf53	1	161195979	-	10	49709976	+	ENSG00000158859	ENSG00000178645	inter-chromosomal
ADAMTS4-C15orf43	ADAMTS4	C15orf43	1	161195465	-	15	44976083	+	ENSG00000158859	ENSG00000167014	inter-chromosomal
ADAMTS4-NDUFS2	ADAMTS4	NDUFS2	1	161195979	-	1	161214266	+	ENSG00000158859	ENSG00000158864	intra-others
ADAMTS4-NTPCR	ADAMTS4	NTPCR	1	161195979	-	1	232963833	+	ENSG00000158859	ENSG00000135778	intra-others
ADAMTS4-RRAGC	ADAMTS4	RRAGC	1	161195979	-	1	38847462	-	ENSG00000158859	ENSG00000116954	intra-others
ADAMTS4-TAC4	ADAMTS4	TAC4	1	161195979	-	17	49847717	-	ENSG00000158859	ENSG00000176358	inter-chromosomal
ADAMTS4-TAC4	ADAMTS4	TAC4	1	161195979	-	17	49847725	-	ENSG00000158859	ENSG00000176358	inter-chromosomal
ADAMTS4-TMPRSS13	ADAMTS4	TMPRSS13	1	161195979	-	11	117902108	-	ENSG00000158859	ENSG00000137747	inter-chromosomal
ADAMTS4-VAPB	ADAMTS4	VAPB	1	161195979	-	20	58445454	+	ENSG00000158859	ENSG00000124164	inter-chromosomal
ADAMTS6-ACTA2	ADAMTS6	ACTA2	5	65329378	-	10	88947053	-	ENSG00000049192	ENSG00000107796	inter-chromosomal
ADAMTS7-TCHP	ADAMTS7	TCHP	15	78788231	-	12	109933637	+	ENSG00000136378	ENSG00000139437	inter-chromosomal
ADAMTS7-TCHP	ADAMTS7	TCHP	15	78788231	-	12	109933647	+	ENSG00000136378	ENSG00000139437	inter-chromosomal
ADAMTS7-TMEM136	ADAMTS7	TMEM136	15	78788231	-	11	120332558	+	ENSG00000136378	ENSG00000181264	inter-chromosomal
ADAMTS9-CDK5RAP3	ADAMTS9	CDK5RAP3	3	64631455	-	17	47980340	+	ENSG00000163638	ENSG00000108465	inter-chromosomal
ADAMTS9-ZNHIT1	ADAMTS9	ZNHIT1	3	64631455	-	7	101219291	+	ENSG00000163638	ENSG00000106400	inter-chromosomal
ADAMTSL1-P3H1	ADAMTSL1	P3H1	9	18657739	+	1	42751742	-	ENSG00000178031	ENSG00000117385	inter-chromosomal
ADAMTSL1-SENP2	ADAMTSL1	SENP2	9	18707048	+	3	185632280	+	ENSG00000178031	ENSG00000163904	inter-chromosomal
ADAMTSL4-ADAMTSL4-AS1	ADAMTSL4	ADAMTSL4-AS1	1	150559466	+	1	150561702	-	ENSG00000143382	ENSG00000203804	intra-others
ADAMTSL5-GATAD1	ADAMTSL5	GATAD1	19	1505039	-	7	92449737	+	ENSG00000185761	ENSG00000157259	inter-chromosomal
ADAP2-RNF135	ADAP2	RNF135	17	30959004	+	17	30970278	+	ENSG00000184060	ENSG00000181481	Read-Through
ADAP2-RNF135	ADAP2	RNF135	17	30959004	+	17	30984617	+	ENSG00000184060	ENSG00000181481	Read-Through
ADAT1-TMEM231	ADAT1	TMEM231	16	75603085	-	16	75545954	-	ENSG00000065457	ENSG00000205084	intra-others
ADAT1-TMEM231	ADAT1	TMEM231	16	75603085	-	16	75546077	-	ENSG00000065457	ENSG00000205084	intra-others
ADCK2-NDUFB2	ADCK2	NDUFB2	7	140690813	+	7	140702866	+	ENSG00000133597	ENSG00000090266	Read-Through
ADCK3-MMS22L	ADCK3	MMS22L	1	226917658	+	6	97266774	-	ENSG00000163050	ENSG00000146263	inter-chromosomal
ADCK4-NUMBL	ADCK4	NUMBL	19	40691592	-	19	40684556	-	ENSG00000123815	ENSG00000105245	Read-Through
ADCK4-NUMBL	ADCK4	NUMBL	19	40691592	-	19	40686995	-	ENSG00000123815	ENSG00000105245	Read-Through
ADCK4-NUMBL	ADCK4	NUMBL	19	40692951	-	19	40686995	-	ENSG00000123815	ENSG00000105245	Read-Through
ADCY2-PCYOX1	ADCY2	PCYOX1	5	7830081	+	2	70279785	+	ENSG00000078295	ENSG00000116005	inter-chromosomal
ADCY3-PTRHD1	ADCY3	PTRHD1	2	24820724	-	2	24790581	-	ENSG00000138031	ENSG00000184924	intra-others
ADCY3-PTRHD1	ADCY3	PTRHD1	2	24821517	-	2	24790581	-	ENSG00000138031	ENSG00000184924	intra-others
ADD3-AS1-XPNPEP1	ADD3-AS1	XPNPEP1	10	109940354	-	10	109915099	-	ENSG00000203876	ENSG00000108039	Read-Through
ADD3-AS1-XPNPEP1	ADD3-AS1	XPNPEP1	10	109953756	-	10	109915099	-	ENSG00000203876	ENSG00000108039	Read-Through
ADGRE1-HSD17B13	ADGRE1	HSD17B13	19	6904182	+	4	87304281	-	ENSG00000174837	ENSG00000170509	inter-chromosomal
ADGRE3-DST	ADGRE3	DST	19	14619117	-	6	56476338	-	ENSG00000131355	ENSG00000151914	inter-chromosomal
ADGRE3-EOGT	ADGRE3	EOGT	19	14619117	-	3	68977330	-	ENSG00000131355	ENSG00000163378	inter-chromosomal
ADGRE3-EOGT	ADGRE3	EOGT	19	14619117	-	3	68977339	-	ENSG00000131355	ENSG00000163378	inter-chromosomal
ADGRE3-HOGA1	ADGRE3	HOGA1	19	14619117	-	10	97612028	+	ENSG00000131355	ENSG00000241935	inter-chromosomal
ADGRE3-INO80C	ADGRE3	INO80C	19	14619117	-	18	35452733	-	ENSG00000131355	ENSG00000153391	inter-chromosomal
ADGRE3-KRBOX4	ADGRE3	KRBOX4	19	14619117	-	X	46473600	+	ENSG00000131355	ENSG00000147121	inter-chromosomal
ADGRE3-KRBOX4	ADGRE3	KRBOX4	19	14619117	-	X	46473621	+	ENSG00000131355	ENSG00000147121	inter-chromosomal
ADGRE3-SERPINB9	ADGRE3	SERPINB9	19	14619117	-	6	2888133	-	ENSG00000131355	ENSG00000170542	inter-chromosomal
ADGRE3-SERPINB9	ADGRE3	SERPINB9	19	14619117	-	6	2888136	-	ENSG00000131355	ENSG00000170542	inter-chromosomal
ADGRE3-SRSF8	ADGRE3	SRSF8	19	14663419	-	11	95070088	+	ENSG00000131355	ENSG00000263465	inter-chromosomal
ADGRG7-TFG	ADGRG7	TFG	3	100669105	+	3	100713643	+	ENSG00000144820	ENSG00000114354	Read-Through
ADGRL1-SUZ12	ADGRL1	SUZ12	19	14205985	-	17	31966147	+	ENSG00000072071	ENSG00000178691	inter-chromosomal
ADGRL1-SUZ12	ADGRL1	SUZ12	19	14205985	-	17	31973146	+	ENSG00000072071	ENSG00000178691	inter-chromosomal
ADGRL2-RAB5C	ADGRL2	RAB5C	1	81989710	+	17	42125624	-	ENSG00000117114	ENSG00000108774	inter-chromosomal
ADH1C-CPM	ADH1C	CPM	4	99352658	-	12	68851588	-	ENSG00000248144	ENSG00000135678	inter-chromosomal
ADH1C-KIAA1875	ADH1C	KIAA1875	4	99352658	-	8	144117629	+	ENSG00000248144	ENSG00000179698	inter-chromosomal
ADH1C-KIAA1875	ADH1C	KIAA1875	4	99352658	-	8	144117636	+	ENSG00000248144	ENSG00000179698	inter-chromosomal
ADH1C-TFDP2	ADH1C	TFDP2	4	99352658	-	3	141949060	-	ENSG00000248144	ENSG00000114126	inter-chromosomal
ADH4-LECT2	ADH4	LECT2	4	99123667	-	5	135947215	-	ENSG00000198099	ENSG00000145826	inter-chromosomal
ADH4-ZNF37A	ADH4	ZNF37A	4	99123667	-	10	38124231	+	ENSG00000198099	ENSG00000075407	inter-chromosomal
ADH7-AP3B1	ADH7	AP3B1	4	99427773	-	5	78121872	-	ENSG00000196344	ENSG00000132842	inter-chromosomal
ADH7-GATAD1	ADH7	GATAD1	4	99418987	-	7	92449724	+	ENSG00000196344	ENSG00000157259	inter-chromosomal
ADHFE1-C8orf46	ADHFE1	C8orf46	8	66468391	+	8	66460003	+	ENSG00000147576	ENSG00000169085	Read-Through
ADHFE1-GHDC	ADHFE1	GHDC	8	66457167	+	17	42194178	-	ENSG00000147576	ENSG00000167925	inter-chromosomal
ADIG-ARHGAP40	ADIG	ARHGAP40	20	38581374	+	20	38623359	+	ENSG00000182035	ENSG00000124143	Read-Through
ADIG-ARHGAP40	ADIG	ARHGAP40	20	38586257	+	20	38623359	+	ENSG00000182035	ENSG00000124143	Read-Through
ADIPOR2-C5AR1	ADIPOR2	C5AR1	12	1781076	+	19	47307369	+	ENSG00000006831	ENSG00000197405	inter-chromosomal
ADIPOR2-C5AR1	ADIPOR2	C5AR1	12	1781076	+	19	47307370	+	ENSG00000006831	ENSG00000197405	inter-chromosomal
ADIPOR2-MRO	ADIPOR2	MRO	12	1754514	+	18	50795912	-	ENSG00000006831	ENSG00000134042	inter-chromosomal
ADIRF-AS1-MMRN2	ADIRF-AS1	MMRN2	10	86969042	-	10	86945268	-	ENSG00000272734	ENSG00000173269	intra-others
ADIRF-AS1-MMRN2	ADIRF-AS1	MMRN2	10	86969042	-	10	86945811	-	ENSG00000272734	ENSG00000173269	intra-others
ADIRF-AS1-MMRN2	ADIRF-AS1	MMRN2	10	86969056	-	10	86945689	-	ENSG00000272734	ENSG00000173269	intra-others
ADIRF-BMS1	ADIRF	BMS1	10	86983932	+	10	42782803	+	ENSG00000148671	ENSG00000165733	intra-others
ADIRF-BMS1	ADIRF	BMS1	10	86983934	+	10	42782801	+	ENSG00000148671	ENSG00000165733	intra-others
ADM-FN1	ADM	FN1	11	10305230	+	2	215404500	-	ENSG00000148926	ENSG00000115414	inter-chromosomal
ADORA2A-UPB1	ADORA2A	UPB1	22	24441958	+	22	24494109	+	ENSG00000128271	ENSG00000100024	Read-Through
ADORA2B-ABCC10	ADORA2B	ABCC10	17	15975746	+	6	43446361	+	ENSG00000170425	ENSG00000124574	inter-chromosomal
ADORA2B-C15orf40	ADORA2B	C15orf40	17	15975746	+	15	83002508	-	ENSG00000170425	ENSG00000169609	inter-chromosomal
ADORA2B-FLYWCH1	ADORA2B	FLYWCH1	17	15975746	+	16	2935801	+	ENSG00000170425	ENSG00000059122	inter-chromosomal
ADORA2B-NRL	ADORA2B	NRL	17	15975746	+	14	24114892	-	ENSG00000170425	ENSG00000129535	inter-chromosomal
ADORA2B-RENBP	ADORA2B	RENBP	17	15975746	+	X	153943066	-	ENSG00000170425	ENSG00000102032	inter-chromosomal
ADORA2B-RPL22L1	ADORA2B	RPL22L1	17	15975746	+	3	170866341	-	ENSG00000170425	ENSG00000163584	inter-chromosomal
ADORA3-LZTS1	ADORA3	LZTS1	1	111485316	-	8	20248274	-	ENSG00000121933	ENSG00000061337	inter-chromosomal
ADPRH-PLA1A	ADPRH	PLA1A	3	119586645	+	3	119608770	+	ENSG00000144843	ENSG00000144837	Read-Through
ADPRH-PLA1A	ADPRH	PLA1A	3	119587742	+	3	119608770	+	ENSG00000144843	ENSG00000144837	Read-Through
ADPRH-PLA1A	ADPRH	PLA1A	3	119587770	+	3	119608770	+	ENSG00000144843	ENSG00000144837	Read-Through
ADRB3-GOT1L1	ADRB3	GOT1L1	8	37964061	-	8	37935215	-	ENSG00000188778	ENSG00000169154	Read-Through
ADRBK2-IGLL1	ADRBK2	IGLL1	22	25604453	+	22	23573585	-	ENSG00000100077	ENSG00000128322	intra-others
ADRBK2-IGLL1	ADRBK2	IGLL1	22	25604453	+	22	23575082	-	ENSG00000100077	ENSG00000128322	intra-others
ADRBK2-IGLL1	ADRBK2	IGLL1	22	25604453	+	22	23575085	-	ENSG00000100077	ENSG00000128322	intra-others
ADRM1-LAMA5	ADRM1	LAMA5	20	62308396	+	20	62308445	-	ENSG00000130706	ENSG00000130702	intra-others
ADRM1-LAMA5	ADRM1	LAMA5	20	62308862	+	20	62309271	-	ENSG00000130706	ENSG00000130702	intra-others
ADRM1-LAMA5	ADRM1	LAMA5	20	62308862	+	20	62309315	-	ENSG00000130706	ENSG00000130702	intra-others
ADRM1-LAMA5	ADRM1	LAMA5	20	62308862	+	20	62309327	-	ENSG00000130706	ENSG00000130702	intra-others
ADRM1-LAMA5	ADRM1	LAMA5	20	62308862	+	20	62309404	-	ENSG00000130706	ENSG00000130702	intra-others
ADSSL1-MYH7	ADSSL1	MYH7	14	104743550	+	14	23426025	-	ENSG00000185100	ENSG00000092054	intra-others
ADSSL1-SPATA5	ADSSL1	SPATA5	14	104735123	+	4	123315970	+	ENSG00000185100	ENSG00000145375	inter-chromosomal
AEBP2-DTX3L	AEBP2	DTX3L	12	19518113	+	3	122572513	+	ENSG00000139154	ENSG00000163840	inter-chromosomal
AES-DMRTC1B	AES	DMRTC1B	19	3056312	-	X	72777022	+	ENSG00000104964	ENSG00000184911	inter-chromosomal
AES-DMRTC1	AES	DMRTC1	19	3056312	-	X	72943801	-	ENSG00000104964	ENSG00000269502	inter-chromosomal
AFF3-CYBA	AFF3	CYBA	2	99548638	-	16	88647940	-	ENSG00000144218	ENSG00000051523	inter-chromosomal
AFG3L2-TUBB2A	AFG3L2	TUBB2A	18	12328944	-	6	3157526	-	ENSG00000141385	ENSG00000137267	inter-chromosomal
AFG3L2-TUBB6	AFG3L2	TUBB6	18	12328944	-	18	12307669	+	ENSG00000141385	ENSG00000176014	intra-others
AFG3L2-TUBB6	AFG3L2	TUBB6	18	12328944	-	18	12307670	+	ENSG00000141385	ENSG00000176014	intra-others
AFG3L2-TUBB6	AFG3L2	TUBB6	18	12328944	-	18	12307674	+	ENSG00000141385	ENSG00000176014	intra-others
AFG3L2-TUBB6	AFG3L2	TUBB6	18	12328944	-	18	12307681	+	ENSG00000141385	ENSG00000176014	intra-others
AFG3L2-TUBB6	AFG3L2	TUBB6	18	12328944	-	18	12307682	+	ENSG00000141385	ENSG00000176014	intra-others
AGAP1-TDRD5	AGAP1	TDRD5	2	236126258	+	1	179591613	+	ENSG00000157985	ENSG00000162782	inter-chromosomal
AGAP1-TDRD5	AGAP1	TDRD5	2	236126259	+	1	179591613	+	ENSG00000157985	ENSG00000162782	inter-chromosomal
AGAP1-TDRD5	AGAP1	TDRD5	2	236126285	+	1	179591613	+	ENSG00000157985	ENSG00000162782	inter-chromosomal
AGAP4-PBX1	AGAP4	PBX1	10	45847859	-	1	164815624	+	ENSG00000188234	ENSG00000185630	inter-chromosomal
AGAP4-SMAD2	AGAP4	SMAD2	10	45848843	-	18	47812224	-	ENSG00000188234	ENSG00000175387	inter-chromosomal
AGAP4-SMAD2	AGAP4	SMAD2	10	45848843	-	18	47812337	-	ENSG00000188234	ENSG00000175387	inter-chromosomal
AGAP4-TMEM5	AGAP4	TMEM5	10	45825594	-	12	63802253	+	ENSG00000188234	ENSG00000118600	inter-chromosomal
AGAP4-ZNF695	AGAP4	ZNF695	10	45848842	-	1	246967746	-	ENSG00000188234	ENSG00000197472	inter-chromosomal
AGAP5-NMNAT1	AGAP5	NMNAT1	10	73674285	-	1	9975640	+	ENSG00000172650	ENSG00000173614	inter-chromosomal
AGAP5-TRIM68	AGAP5	TRIM68	10	73674285	-	11	4599782	-	ENSG00000172650	ENSG00000167333	inter-chromosomal
AGAP9-BMS1	AGAP9	BMS1	10	47542167	-	10	42791629	+	ENSG00000204172	ENSG00000165733	intra-others
AGBL2-MTCH2	AGBL2	MTCH2	11	47660274	-	11	47639051	-	ENSG00000165923	ENSG00000109919	Read-Through
AGBL4-BEND5	AGBL4	BEND5	1	48867191	-	1	48759284	-	ENSG00000186094	ENSG00000162373	Read-Through
AGBL4-BEND5	AGBL4	BEND5	1	48867191	-	1	48761470	-	ENSG00000186094	ENSG00000162373	Read-Through
AGFG2-TMEM5	AGFG2	TMEM5	7	100555735	+	12	63807660	+	ENSG00000106351	ENSG00000118600	inter-chromosomal
AGL-HCAR1	AGL	HCAR1	1	99896388	+	12	122728959	-	ENSG00000162688	ENSG00000196917	inter-chromosomal
AGL-KCTD6	AGL	KCTD6	1	99896387	+	3	58498006	+	ENSG00000162688	ENSG00000168301	inter-chromosomal
AGTPBP1-DHX37	AGTPBP1	DHX37	9	85596362	-	12	124948440	-	ENSG00000135049	ENSG00000150990	inter-chromosomal
AGTRAP-TIMM50	AGTRAP	TIMM50	1	11746672	+	19	39492429	+	ENSG00000177674	ENSG00000105197	inter-chromosomal
AGT-DIAPH2	AGT	DIAPH2	1	230709993	-	X	97603291	+	ENSG00000135744	ENSG00000147202	inter-chromosomal
AHI1-ARHGAP26	AHI1	ARHGAP26	6	135411348	-	5	143225210	+	ENSG00000135541	ENSG00000145819	inter-chromosomal
AHI1-SLC25A53	AHI1	SLC25A53	6	135411348	-	X	104103133	-	ENSG00000135541	ENSG00000269743	inter-chromosomal
AHI1-TCERG1L	AHI1	TCERG1L	6	135411348	-	10	131164120	-	ENSG00000135541	ENSG00000176769	inter-chromosomal
AHRR-EXOC3	AHRR	EXOC3	5	428006	+	5	446150	+	ENSG00000063438	ENSG00000180104	Read-Through
AHSA1-SOGA1	AHSA1	SOGA1	14	77463099	+	20	36782718	-	ENSG00000100591	ENSG00000149639	inter-chromosomal
AHSA1-SOGA1	AHSA1	SOGA1	14	77463099	+	20	36782811	-	ENSG00000100591	ENSG00000149639	inter-chromosomal
AHSA1-SOGA1	AHSA1	SOGA1	14	77463100	+	20	36782959	-	ENSG00000100591	ENSG00000149639	inter-chromosomal
AIF1L-NUP214	AIF1L	NUP214	9	131121521	+	9	131127524	+	ENSG00000126878	ENSG00000126883	Read-Through
AIFM2-ZNF383	AIFM2	ZNF383	10	70114145	-	19	37219301	+	ENSG00000042286	ENSG00000188283	inter-chromosomal
AIFM3-LZTR1	AIFM3	LZTR1	22	20978004	+	22	20983026	+	ENSG00000183773	ENSG00000099949	Read-Through
AIFM3-LZTR1	AIFM3	LZTR1	22	20979980	+	22	20979462	+	ENSG00000183773	ENSG00000099949	Read-Through
AIG1-LNX2	AIG1	LNX2	6	143061066	+	13	27547846	-	ENSG00000146416	ENSG00000139517	inter-chromosomal
AIG1-MED9	AIG1	MED9	6	143333446	+	17	17485028	+	ENSG00000146416	ENSG00000141026	inter-chromosomal
AIG1-PARL	AIG1	PARL	6	143333445	+	3	183866767	-	ENSG00000146416	ENSG00000175193	inter-chromosomal
AIG1-SMOC1	AIG1	SMOC1	6	143061066	+	14	69858506	+	ENSG00000146416	ENSG00000198732	inter-chromosomal
AIG1-TCEANC2	AIG1	TCEANC2	6	143061066	+	1	54104568	+	ENSG00000146416	ENSG00000116205	inter-chromosomal
AIM1L-UBXN11	AIM1L	UBXN11	1	26324153	-	1	26306705	-	ENSG00000176092	ENSG00000158062	intra-others
AIMP2-STAG3	AIMP2	STAG3	7	6009378	+	7	100182723	+	ENSG00000106305	ENSG00000066923	intra-others
AIMP2-STAG3	AIMP2	STAG3	7	6009378	+	7	100186200	+	ENSG00000106305	ENSG00000066923	intra-others
AIMP2-STAG3	AIMP2	STAG3	7	6009378	+	7	100188812	+	ENSG00000106305	ENSG00000066923	intra-others
AIMP2-STAG3	AIMP2	STAG3	7	6009378	+	7	100189445	+	ENSG00000106305	ENSG00000066923	intra-others
AIMP2-STAG3	AIMP2	STAG3	7	6012829	+	7	100186200	+	ENSG00000106305	ENSG00000066923	intra-others
AJUBA-HAUS4	AJUBA	HAUS4	14	22974047	-	14	22955176	-	ENSG00000129474	ENSG00000092036	Read-Through
AJUBA-HAUS4	AJUBA	HAUS4	14	22974839	-	14	22955176	-	ENSG00000129474	ENSG00000092036	Read-Through
AK2-UBE2W	AK2	UBE2W	1	33012074	-	8	73787151	-	ENSG00000004455	ENSG00000104343	inter-chromosomal
AK3-FNTA	AK3	FNTA	9	4740937	-	8	43078643	+	ENSG00000147853	ENSG00000168522	inter-chromosomal
AK4-NF1	AK4	NF1	1	65226268	+	17	31349120	+	ENSG00000162433	ENSG00000196712	inter-chromosomal
AK4-NF1	AK4	NF1	1	65226426	+	17	31349120	+	ENSG00000162433	ENSG00000196712	inter-chromosomal
AK4-NF1	AK4	NF1	1	65226451	+	17	31349120	+	ENSG00000162433	ENSG00000196712	inter-chromosomal
AK4-NF1	AK4	NF1	1	65227623	+	17	31349120	+	ENSG00000162433	ENSG00000196712	inter-chromosomal
AK5-GPN2	AK5	GPN2	1	77297947	+	1	26878017	-	ENSG00000154027	ENSG00000142751	intra-others
AK7-AAED1	AK7	AAED1	14	96487055	+	9	96640087	-	ENSG00000140057	ENSG00000158122	inter-chromosomal
AKAP13-GOLGA8A	AKAP13	GOLGA8A	15	85380798	+	15	34405055	-	ENSG00000170776	ENSG00000175265	intra-others
AKAP13-GOLGA8B	AKAP13	GOLGA8B	15	85380798	+	15	34551276	-	ENSG00000170776	ENSG00000215252	intra-others
AKAP13-UBE2Q2	AKAP13	UBE2Q2	15	85380748	+	15	75868951	+	ENSG00000170776	ENSG00000140367	intra-others
AKAP13-UBE2Q2	AKAP13	UBE2Q2	15	85380748	+	15	75873428	+	ENSG00000170776	ENSG00000140367	intra-others
AKAP13-UBE2Q2	AKAP13	UBE2Q2	15	85380799	+	15	75873429	+	ENSG00000170776	ENSG00000140367	intra-others
AKAP3-RAB5A	AKAP3	RAB5A	12	4638101	-	3	19984841	+	ENSG00000111254	ENSG00000144566	inter-chromosomal
AKAP8-BRD4	AKAP8	BRD4	19	15358967	-	19	15273133	-	ENSG00000105127	ENSG00000141867	Read-Through
AKIRIN2-CDK13	AKIRIN2	CDK13	6	87675072	-	7	40069758	+	ENSG00000135334	ENSG00000065883	inter-chromosomal
AKIRIN2-CDK13	AKIRIN2	CDK13	6	87675072	-	7	40069759	+	ENSG00000135334	ENSG00000065883	inter-chromosomal
AKNA-C2orf54	AKNA	C2orf54	9	114334156	-	2	240886442	-	ENSG00000106948	ENSG00000172478	inter-chromosomal
AKNA-TRIM44	AKNA	TRIM44	9	114334156	-	11	35817587	+	ENSG00000106948	ENSG00000166326	inter-chromosomal
AKNA-ZNF333	AKNA	ZNF333	9	114334156	-	19	14708772	+	ENSG00000106948	ENSG00000160961	inter-chromosomal
AKR1D1-NKRF	AKR1D1	NKRF	7	138117986	+	X	119589370	-	ENSG00000122787	ENSG00000186416	inter-chromosomal
AKR1E2-MAP3K5	AKR1E2	MAP3K5	10	4842505	+	6	136584494	-	ENSG00000165568	ENSG00000197442	inter-chromosomal
AKR1E2-STON2	AKR1E2	STON2	10	4842505	+	14	81418253	-	ENSG00000165568	ENSG00000140022	inter-chromosomal
AKR1E2-STON2	AKR1E2	STON2	10	4847661	+	14	81418253	-	ENSG00000165568	ENSG00000140022	inter-chromosomal
AKR7A3-CALN1	AKR7A3	CALN1	1	19282558	-	7	71782528	-	ENSG00000162482	ENSG00000183166	inter-chromosomal
AKR7A3-JRK	AKR7A3	JRK	1	19282558	-	8	142657813	-	ENSG00000162482	ENSG00000234616	inter-chromosomal
AKR7A3-KIFC3	AKR7A3	KIFC3	1	19282558	-	16	57782059	-	ENSG00000162482	ENSG00000140859	inter-chromosomal
AKT2-TRPM7	AKT2	TRPM7	19	40282708	-	15	50559577	-	ENSG00000105221	ENSG00000092439	inter-chromosomal
ALAS1-DNAJC17	ALAS1	DNAJC17	3	52214327	+	15	40765829	-	ENSG00000023330	ENSG00000104129	inter-chromosomal
ALAS1-SPAST	ALAS1	SPAST	3	52214327	+	2	32155745	+	ENSG00000023330	ENSG00000021574	inter-chromosomal
ALDH3A2-ECHDC2	ALDH3A2	ECHDC2	17	19661268	+	1	52912908	-	ENSG00000072210	ENSG00000121310	inter-chromosomal
ALDH3A2-ZNF611	ALDH3A2	ZNF611	17	19665047	+	19	52721267	-	ENSG00000072210	ENSG00000213020	inter-chromosomal
ALDH3A2-ZNF611	ALDH3A2	ZNF611	17	19671955	+	19	52721038	-	ENSG00000072210	ENSG00000213020	inter-chromosomal
ALDH3A2-ZNF611	ALDH3A2	ZNF611	17	19671955	+	19	52721112	-	ENSG00000072210	ENSG00000213020	inter-chromosomal
ALDH3A2-ZNF611	ALDH3A2	ZNF611	17	19671956	+	19	52721074	-	ENSG00000072210	ENSG00000213020	inter-chromosomal
ALDH3A2-ZNF611	ALDH3A2	ZNF611	17	19671956	+	19	52721267	-	ENSG00000072210	ENSG00000213020	inter-chromosomal
ALDH3A2-ZNF611	ALDH3A2	ZNF611	17	19673275	+	19	52721267	-	ENSG00000072210	ENSG00000213020	inter-chromosomal
ALDH6A1-ACSM2A	ALDH6A1	ACSM2A	14	74056850	-	16	20476588	+	ENSG00000119711	ENSG00000183747	inter-chromosomal
ALDOA-COL6A3	ALDOA	COL6A3	16	30070457	+	2	237343876	-	ENSG00000149925	ENSG00000163359	inter-chromosomal
ALDOA-HBA2	ALDOA	HBA2	16	30069673	+	16	173623	+	ENSG00000149925	ENSG00000188536	intra-others
ALG12-XRCC2	ALG12	XRCC2	22	49904179	-	7	152644981	-	ENSG00000182858	ENSG00000196584	inter-chromosomal
ALG13-TDRP	ALG13	TDRP	X	111665971	+	8	494597	-	ENSG00000101901	ENSG00000180190	inter-chromosomal
ALG14-CNN3	ALG14	CNN3	1	95027129	-	1	94903524	-	ENSG00000172339	ENSG00000117519	Read-Through
ALG1L2-FAM86C1	ALG1L2	FAM86C1	3	130094513	+	11	71796366	+	ENSG00000251287	ENSG00000158483	inter-chromosomal
ALKBH4-ORAI2	ALKBH4	ORAI2	7	102464714	-	7	102456069	+	ENSG00000160993	ENSG00000160991	intra-others
ALKBH5-LLGL1	ALKBH5	LLGL1	17	18195035	+	17	18229941	+	ENSG00000091542	ENSG00000131899	Read-Through
ALKBH5-LLGL1	ALKBH5	LLGL1	17	18208375	+	17	18229941	+	ENSG00000091542	ENSG00000131899	Read-Through
ALKBH6-SYNE4	ALKBH6	SYNE4	19	36009120	-	19	36008793	-	ENSG00000239382	ENSG00000181392	Read-Through
ALKBH6-SYNE4	ALKBH6	SYNE4	19	36009298	-	19	36008691	-	ENSG00000239382	ENSG00000181392	Read-Through
ALKBH6-SYNE4	ALKBH6	SYNE4	19	36010567	-	19	36008691	-	ENSG00000239382	ENSG00000181392	Read-Through
ALKBH7-PSPN	ALKBH7	PSPN	19	6375145	+	19	6375849	-	ENSG00000125652	ENSG00000125650	intra-others
ALKBH7-PSPN	ALKBH7	PSPN	19	6375251	+	19	6375804	-	ENSG00000125652	ENSG00000125650	intra-others
ALKBH7-PSPN	ALKBH7	PSPN	19	6375251	+	19	6375821	-	ENSG00000125652	ENSG00000125650	intra-others
ALKBH7-PSPN	ALKBH7	PSPN	19	6375251	+	19	6375849	-	ENSG00000125652	ENSG00000125650	intra-others
ALOX12-RNASEK-C17orf49	ALOX12	RNASEK-C17orf49	17	7010126	+	17	7013666	+	ENSG00000108839	ENSG00000161939	intra-others
ALOX12-RNASEK	ALOX12	RNASEK	17	7010126	+	17	7013666	+	ENSG00000108839	ENSG00000219200	Read-Through
ALOX5AP-EZH1	ALOX5AP	EZH1	13	30764426	+	17	42706121	-	ENSG00000132965	ENSG00000108799	inter-chromosomal
ALOX5AP-LRRC57	ALOX5AP	LRRC57	13	30764426	+	15	42543689	-	ENSG00000132965	ENSG00000180979	inter-chromosomal
ALOX5AP-PSMB2	ALOX5AP	PSMB2	13	30764426	+	1	35603090	-	ENSG00000132965	ENSG00000126067	inter-chromosomal
ALS2CL-KRT4	ALS2CL	KRT4	3	46672139	-	12	52813871	-	ENSG00000178038	ENSG00000170477	inter-chromosomal
ALS2-RBM28	ALS2	RBM28	2	201723043	-	7	128298842	-	ENSG00000003393	ENSG00000106344	inter-chromosomal
AMACR-SLC45A2	AMACR	SLC45A2	5	33987175	-	5	33984670	-	ENSG00000242110	ENSG00000164175	Read-Through
AMACR-SLC45A2	AMACR	SLC45A2	5	33989111	-	5	33982412	-	ENSG00000242110	ENSG00000164175	Read-Through
AMACR-SLC45A2	AMACR	SLC45A2	5	33989111	-	5	33984670	-	ENSG00000242110	ENSG00000164175	Read-Through
AMBRA1-CHRM4	AMBRA1	CHRM4	11	46408513	-	11	46386586	-	ENSG00000110497	ENSG00000180720	Read-Through
AMDHD2-PDPK1	AMDHD2	PDPK1	16	2528559	+	16	2557703	+	ENSG00000162066	ENSG00000140992	intra-others
AMDHD2-PDPK1	AMDHD2	PDPK1	16	2528718	+	16	2557703	+	ENSG00000162066	ENSG00000140992	intra-others
AMDHD2-PDPK1	AMDHD2	PDPK1	16	2529095	+	16	2557703	+	ENSG00000162066	ENSG00000140992	intra-others
AMMECR1-CHRDL1	AMMECR1	CHRDL1	X	110317599	-	X	110681649	-	ENSG00000101935	ENSG00000101938	intra-others
AMMECR1-GNG5	AMMECR1	GNG5	X	110426658	-	1	84506155	-	ENSG00000101935	ENSG00000174021	inter-chromosomal
AMPD1-DENND2C	AMPD1	DENND2C	1	114673108	-	1	114654761	-	ENSG00000116748	ENSG00000175984	Read-Through
AMPD1-DENND2C	AMPD1	DENND2C	1	114673639	-	1	114645559	-	ENSG00000116748	ENSG00000175984	Read-Through
AMPD1-DENND2C	AMPD1	DENND2C	1	114673639	-	1	114654761	-	ENSG00000116748	ENSG00000175984	Read-Through
AMT-RHOA	AMT	RHOA	3	49421492	-	3	49375591	-	ENSG00000145020	ENSG00000067560	intra-others
AMT-RHOA	AMT	RHOA	3	49422361	-	3	49375591	-	ENSG00000145020	ENSG00000067560	intra-others
AMY2B-ATP2A2	AMY2B	ATP2A2	1	103575540	+	12	110329437	+	ENSG00000240038	ENSG00000174437	inter-chromosomal
ANAPC11-NPB	ANAPC11	NPB	17	81894586	+	17	81902620	+	ENSG00000141552	ENSG00000183979	Read-Through
ANAPC11-PCDHB2	ANAPC11	PCDHB2	17	81894624	+	5	141097747	+	ENSG00000141552	ENSG00000112852	inter-chromosomal
ANAPC15-LAMTOR1	ANAPC15	LAMTOR1	11	72110088	-	11	72099256	-	ENSG00000110200	ENSG00000149357	Read-Through
ANAPC15-LRTOMT	ANAPC15	LRTOMT	11	72109804	-	11	72109787	+	ENSG00000110200	ENSG00000184154	intra-others
ANAPC16-MOCOS	ANAPC16	MOCOS	10	72220379	+	18	36270444	+	ENSG00000166295	ENSG00000075643	inter-chromosomal
ANAPC1-MAS1	ANAPC1	MAS1	2	111808947	-	6	159911354	+	ENSG00000153107	ENSG00000130368	inter-chromosomal
ANAPC1-PLGLB1	ANAPC1	PLGLB1	2	111803448	-	2	87017688	-	ENSG00000153107	ENSG00000183281	intra-others
ANAPC1-PLGLB2	ANAPC1	PLGLB2	2	111803448	-	2	87752247	+	ENSG00000153107	ENSG00000125551	intra-others
ANAPC1-RGPD1	ANAPC1	RGPD1	2	111838438	-	2	86913838	+	ENSG00000153107	ENSG00000187627	intra-others
ANAPC1-RGPD2	ANAPC1	RGPD2	2	111838438	-	2	87825741	-	ENSG00000153107	ENSG00000185304	intra-others
ANAPC1-TTC39B	ANAPC1	TTC39B	2	111808947	-	9	15167751	-	ENSG00000153107	ENSG00000155158	inter-chromosomal
ANGEL1-GLTSCR2	ANGEL1	GLTSCR2	14	76806416	-	19	47746213	+	ENSG00000013523	ENSG00000105373	inter-chromosomal
ANGEL1-VASH1	ANGEL1	VASH1	14	76786178	-	14	76782223	+	ENSG00000013523	ENSG00000071246	intra-others
ANGEL1-VASH1	ANGEL1	VASH1	14	76786178	-	14	76782252	+	ENSG00000013523	ENSG00000071246	intra-others
ANGEL1-VASH1	ANGEL1	VASH1	14	76786178	-	14	76782272	+	ENSG00000013523	ENSG00000071246	intra-others
ANGEL1-VASH1	ANGEL1	VASH1	14	76786178	-	14	76782296	+	ENSG00000013523	ENSG00000071246	intra-others
ANGEL1-VASH1	ANGEL1	VASH1	14	76786178	-	14	76782297	+	ENSG00000013523	ENSG00000071246	intra-others
ANGEL1-VASH1	ANGEL1	VASH1	14	76786178	-	14	76782319	+	ENSG00000013523	ENSG00000071246	intra-others
ANGEL1-VASH1	ANGEL1	VASH1	14	76786178	-	14	76782328	+	ENSG00000013523	ENSG00000071246	intra-others
ANGEL1-VASH1	ANGEL1	VASH1	14	76786178	-	14	76782403	+	ENSG00000013523	ENSG00000071246	intra-others
ANGEL1-VASH1	ANGEL1	VASH1	14	76786178	-	14	76782404	+	ENSG00000013523	ENSG00000071246	intra-others
ANGEL1-ZNF660	ANGEL1	ZNF660	14	76786178	-	3	44597819	+	ENSG00000013523	ENSG00000144792	inter-chromosomal
ANGPTL6-ANKRD32	ANGPTL6	ANKRD32	19	10102568	-	5	94620065	+	ENSG00000130812	ENSG00000133302	inter-chromosomal
ANKAR-OSGEPL1	ANKAR	OSGEPL1	2	189744788	+	2	189754199	-	ENSG00000151687	ENSG00000128694	intra-others
ANKAR-OSGEPL1	ANKAR	OSGEPL1	2	189744788	+	2	189755283	-	ENSG00000151687	ENSG00000128694	intra-others
ANKFY1-ATM	ANKFY1	ATM	17	4168151	-	11	108292627	+	ENSG00000185722	ENSG00000149311	inter-chromosomal
ANKFY1-ECHDC2	ANKFY1	ECHDC2	17	4168813	-	1	52898517	-	ENSG00000185722	ENSG00000121310	inter-chromosomal
ANKFY1-MAST1	ANKFY1	MAST1	17	4168812	-	19	12848679	+	ENSG00000185722	ENSG00000105613	inter-chromosomal
ANKHD1-EIF4EBP3-EIF4EBP3	ANKHD1-EIF4EBP3	EIF4EBP3	5	140542281	+	5	140547666	+	ENSG00000254996	ENSG00000243056	intra-others
ANKHD1-EIF4EBP3-EIF4EBP3	ANKHD1-EIF4EBP3	EIF4EBP3	5	140542281	+	5	140547689	+	ENSG00000254996	ENSG00000243056	intra-others
ANKHD1-PTPRB	ANKHD1	PTPRB	5	140486074	+	12	70518437	-	ENSG00000131503	ENSG00000127329	inter-chromosomal
ANKHD1-PTPRB	ANKHD1	PTPRB	5	140486075	+	12	70518437	-	ENSG00000131503	ENSG00000127329	inter-chromosomal
ANKH-DCC	ANKH	DCC	5	14871352	-	18	52809313	+	ENSG00000154122	ENSG00000187323	inter-chromosomal
ANKH-DCC	ANKH	DCC	5	14871352	-	18	52809337	+	ENSG00000154122	ENSG00000187323	inter-chromosomal
ANKH-MX1	ANKH	MX1	5	14871352	-	21	41422816	+	ENSG00000154122	ENSG00000157601	inter-chromosomal
ANKH-MX1	ANKH	MX1	5	14871352	-	21	41422970	+	ENSG00000154122	ENSG00000157601	inter-chromosomal
ANKRD10-PPM1H	ANKRD10	PPM1H	13	110905023	-	12	62648333	-	ENSG00000088448	ENSG00000111110	inter-chromosomal
ANKRD16-RDH13	ANKRD16	RDH13	10	5861617	-	19	55040423	-	ENSG00000134461	ENSG00000160439	inter-chromosomal
ANKRD18A-CYP4F12	ANKRD18A	CYP4F12	9	38543253	-	19	15682213	+	ENSG00000180071	ENSG00000186204	inter-chromosomal
ANKRD18A-CYP4F12	ANKRD18A	CYP4F12	9	38543253	-	19	15682218	+	ENSG00000180071	ENSG00000186204	inter-chromosomal
ANKRD18A-CYP4F12	ANKRD18A	CYP4F12	9	38543253	-	19	15682219	+	ENSG00000180071	ENSG00000186204	inter-chromosomal
ANKRD18A-CYP4F8	ANKRD18A	CYP4F8	9	38543253	-	19	15622966	+	ENSG00000180071	ENSG00000186526	inter-chromosomal
ANKRD18A-MAVS	ANKRD18A	MAVS	9	38543253	-	20	3871520	+	ENSG00000180071	ENSG00000088888	inter-chromosomal
ANKRD18A-TBC1D26	ANKRD18A	TBC1D26	9	38543253	-	17	15738398	+	ENSG00000180071	ENSG00000214946	inter-chromosomal
ANKRD20A3-ZNF717	ANKRD20A3	ZNF717	9	66106815	-	3	75785519	-	ENSG00000276203	ENSG00000227124	inter-chromosomal
ANKRD26-PACRGL	ANKRD26	PACRGL	10	27077027	-	4	20718816	+	ENSG00000107890	ENSG00000163138	inter-chromosomal
ANKRD27-ABCA8	ANKRD27	ABCA8	19	32638359	-	17	68880268	-	ENSG00000105186	ENSG00000141338	inter-chromosomal
ANKRD2-AHR	ANKRD2	AHR	10	97572876	+	7	17344654	+	ENSG00000165887	ENSG00000106546	inter-chromosomal
ANKRD2-C2orf83	ANKRD2	C2orf83	10	97572875	+	2	227611107	-	ENSG00000165887	ENSG00000042304	inter-chromosomal
ANKRD30B-IZUMO1	ANKRD30B	IZUMO1	18	14764090	+	19	48743983	-	ENSG00000180777	ENSG00000182264	inter-chromosomal
ANKRD30B-IZUMO1	ANKRD30B	IZUMO1	18	14769373	+	19	48743983	-	ENSG00000180777	ENSG00000182264	inter-chromosomal
ANKRD34A-LIX1L	ANKRD34A	LIX1L	1	145960356	-	1	145947782	-	ENSG00000272031	ENSG00000271601	Read-Through
ANKRD34A-LIX1L	ANKRD34A	LIX1L	1	145961714	-	1	145947782	-	ENSG00000272031	ENSG00000271601	Read-Through
ANKRD34A-LIX1L	ANKRD34A	LIX1L	1	145962421	-	1	145947782	-	ENSG00000272031	ENSG00000271601	Read-Through
ANKRD35-PIAS3	ANKRD35	PIAS3	1	145866560	-	1	145859779	-	ENSG00000198483	ENSG00000131788	Read-Through
ANKRD35-PIAS3	ANKRD35	PIAS3	1	145866610	-	1	145857006	-	ENSG00000198483	ENSG00000131788	Read-Through
ANKRD36C-ZNF623	ANKRD36C	ZNF623	2	95836919	-	8	143655204	+	ENSG00000174501	ENSG00000183309	inter-chromosomal
ANKRD37-DYNC1LI1	ANKRD37	DYNC1LI1	4	185397707	+	3	32530753	-	ENSG00000186352	ENSG00000144635	inter-chromosomal
ANKRD39-PCYOX1	ANKRD39	PCYOX1	2	96836611	-	2	70278836	+	ENSG00000213337	ENSG00000116005	intra-others
ANKRD6-CD38	ANKRD6	CD38	6	89628341	+	4	15825289	+	ENSG00000135299	ENSG00000004468	inter-chromosomal
ANO2-ACACB	ANO2	ACACB	12	5563246	-	12	109249025	+	ENSG00000047617	ENSG00000076555	intra-others
ANO6-PPIL4	ANO6	PPIL4	12	45383355	+	6	149535738	-	ENSG00000177119	ENSG00000131013	inter-chromosomal
ANO7-PCSK7	ANO7	PCSK7	2	241225377	+	11	117223061	-	ENSG00000146205	ENSG00000160613	inter-chromosomal
ANO7-USP22	ANO7	USP22	2	241225376	+	17	21006973	-	ENSG00000146205	ENSG00000124422	inter-chromosomal
ANO9-C17orf99	ANO9	C17orf99	11	428087	-	17	78165660	+	ENSG00000185101	ENSG00000187997	inter-chromosomal
ANO9-C17orf99	ANO9	C17orf99	11	428088	-	17	78165657	+	ENSG00000185101	ENSG00000187997	inter-chromosomal
ANO9-C17orf99	ANO9	C17orf99	11	428089	-	17	78165660	+	ENSG00000185101	ENSG00000187997	inter-chromosomal
ANO9-C17orf99	ANO9	C17orf99	11	428358	-	17	78165530	+	ENSG00000185101	ENSG00000187997	inter-chromosomal
ANO9-C17orf99	ANO9	C17orf99	11	428358	-	17	78165657	+	ENSG00000185101	ENSG00000187997	inter-chromosomal
ANO9-SENP8	ANO9	SENP8	11	428088	-	15	72142923	+	ENSG00000185101	ENSG00000166192	inter-chromosomal
ANO9-ZNF101	ANO9	ZNF101	11	428088	-	19	19680775	+	ENSG00000185101	ENSG00000181896	inter-chromosomal
ANP32B-C11orf58	ANP32B	C11orf58	9	98005153	+	11	16750694	+	ENSG00000136938	ENSG00000110696	inter-chromosomal
ANP32B-KIF18A	ANP32B	KIF18A	9	98012472	+	11	28076906	-	ENSG00000136938	ENSG00000121621	inter-chromosomal
ANP32B-RBKS	ANP32B	RBKS	9	98005153	+	2	27870890	-	ENSG00000136938	ENSG00000171174	inter-chromosomal
ANPEP-COL1A1	ANPEP	COL1A1	15	89802406	-	17	50189515	-	ENSG00000166825	ENSG00000108821	inter-chromosomal
ANTXR2-DOCK8	ANTXR2	DOCK8	4	80024636	-	9	369961	+	ENSG00000163297	ENSG00000107099	inter-chromosomal
ANXA11-ADAMTS2	ANXA11	ADAMTS2	10	80195731	-	5	179207715	-	ENSG00000122359	ENSG00000087116	inter-chromosomal
ANXA11-TFAM	ANXA11	TFAM	10	80166083	-	10	58397750	+	ENSG00000122359	ENSG00000108064	intra-others
ANXA11-WDR37	ANXA11	WDR37	10	80166085	-	10	1131683	+	ENSG00000122359	ENSG00000047056	intra-others
ANXA1-PQLC1	ANXA1	PQLC1	9	73151924	+	18	79949655	-	ENSG00000135046	ENSG00000122490	inter-chromosomal
ANXA2-NPHP3	ANXA2	NPHP3	15	60355918	-	3	132686019	-	ENSG00000182718	ENSG00000113971	inter-chromosomal
ANXA3-HIF3A	ANXA3	HIF3A	4	78597414	+	19	46342420	+	ENSG00000138772	ENSG00000124440	inter-chromosomal
ANXA6-TNIP1	ANXA6	TNIP1	5	151101459	-	5	151065131	-	ENSG00000197043	ENSG00000145901	Read-Through
ANXA6-TNIP1	ANXA6	TNIP1	5	151103570	-	5	151065131	-	ENSG00000197043	ENSG00000145901	Read-Through
AP1M1-P2RY11	AP1M1	P2RY11	19	16241988	+	19	10112106	+	ENSG00000072958	ENSG00000244165	intra-others
AP2A1-ETHE1	AP2A1	ETHE1	19	49799768	+	19	43507753	-	ENSG00000196961	ENSG00000105755	intra-others
AP4B1-BCL2L15	AP4B1	BCL2L15	1	113897840	-	1	113886658	-	ENSG00000134262	ENSG00000188761	Read-Through
AP4E1-PDZD2	AP4E1	PDZD2	15	50999262	+	5	31843293	+	ENSG00000081014	ENSG00000133401	inter-chromosomal
AP4M1-ACAD10	AP4M1	ACAD10	7	100109041	+	12	111752863	+	ENSG00000221838	ENSG00000111271	inter-chromosomal
AP4M1-KLHL24	AP4M1	KLHL24	7	100109038	+	3	183672711	+	ENSG00000221838	ENSG00000114796	inter-chromosomal
AP4M1-RAD23B	AP4M1	RAD23B	7	100109039	+	9	107331220	+	ENSG00000221838	ENSG00000119318	inter-chromosomal
AP4S1-EI24	AP4S1	EI24	14	31094147	+	11	125583521	+	ENSG00000100478	ENSG00000149547	inter-chromosomal
AP5S1-CEP57L1	AP5S1	CEP57L1	20	3828837	+	6	109156541	+	ENSG00000125843	ENSG00000183137	inter-chromosomal
AP5S1-MAVS	AP5S1	MAVS	20	3822293	+	20	3854558	+	ENSG00000125843	ENSG00000088888	Read-Through
AP5Z1-C1orf112	AP5Z1	C1orf112	7	4794312	+	1	169662007	+	ENSG00000242802	ENSG00000000460	inter-chromosomal
AP5Z1-GUSB	AP5Z1	GUSB	7	4794311	+	7	65979870	-	ENSG00000242802	ENSG00000169919	intra-others
AP5Z1-ZNF80	AP5Z1	ZNF80	7	4794312	+	3	114237578	-	ENSG00000242802	ENSG00000174255	inter-chromosomal
APBA2-GOLGA8A	APBA2	GOLGA8A	15	28895604	+	15	34405057	-	ENSG00000034053	ENSG00000175265	intra-others
APBA3-TJP3	APBA3	TJP3	19	3750819	-	19	3747914	+	ENSG00000011132	ENSG00000105289	intra-others
APBA3-TJP3	APBA3	TJP3	19	3750819	-	19	3747927	+	ENSG00000011132	ENSG00000105289	intra-others
APBA3-TJP3	APBA3	TJP3	19	3750819	-	19	3747947	+	ENSG00000011132	ENSG00000105289	intra-others
APBA3-TJP3	APBA3	TJP3	19	3750819	-	19	3747968	+	ENSG00000011132	ENSG00000105289	intra-others
APBB1IP-PLAC8	APBB1IP	PLAC8	10	26496391	+	4	83093084	-	ENSG00000077420	ENSG00000145287	inter-chromosomal
APBB2-NSUN7	APBB2	NSUN7	4	40811429	-	4	40807061	+	ENSG00000163697	ENSG00000179299	intra-others
APBB2-TPP2	APBB2	TPP2	4	40811429	-	13	102618722	+	ENSG00000163697	ENSG00000134900	inter-chromosomal
APBB3-ERGIC3	APBB3	ERGIC3	5	140562663	-	20	35543846	+	ENSG00000113108	ENSG00000125991	inter-chromosomal
APBB3-SRA1	APBB3	SRA1	5	140558268	-	5	140558310	-	ENSG00000113108	ENSG00000213523	intra-others
APBB3-SRA1	APBB3	SRA1	5	140560313	-	5	140557655	-	ENSG00000113108	ENSG00000213523	intra-others
APBB3-TRIM52	APBB3	TRIM52	5	140590875	-	5	181257822	-	ENSG00000113108	ENSG00000183718	intra-others
APEH-RNF123	APEH	RNF123	3	49683146	+	3	49691130	+	ENSG00000164062	ENSG00000164068	intra-others
APEH-RNF123	APEH	RNF123	3	49683184	+	3	49691130	+	ENSG00000164062	ENSG00000164068	intra-others
APITD1-CORT-CORT	APITD1-CORT	CORT	1	10442441	+	1	10450165	+	ENSG00000251503	ENSG00000241563	intra-others
APITD1-CORT-IRGQ	APITD1-CORT	IRGQ	1	10452153	+	19	43588965	-	ENSG00000251503	ENSG00000167378	inter-chromosomal
APLF-SPTLC1	APLF	SPTLC1	2	68526242	+	9	92108814	-	ENSG00000169621	ENSG00000090054	inter-chromosomal
APLF-SPTLC1	APLF	SPTLC1	2	68529665	+	9	92080963	-	ENSG00000169621	ENSG00000090054	inter-chromosomal
APLF-SPTLC1	APLF	SPTLC1	2	68529728	+	9	92080963	-	ENSG00000169621	ENSG00000090054	inter-chromosomal
APOA1BP-GPATCH4	APOA1BP	GPATCH4	1	156594299	+	1	156597091	-	ENSG00000163382	ENSG00000160818	intra-others
APOA1BP-GPATCH4	APOA1BP	GPATCH4	1	156594299	+	1	156597100	-	ENSG00000163382	ENSG00000160818	intra-others
APOA1BP-GPATCH4	APOA1BP	GPATCH4	1	156594299	+	1	156597109	-	ENSG00000163382	ENSG00000160818	intra-others
APOA1BP-GPATCH4	APOA1BP	GPATCH4	1	156594299	+	1	156597122	-	ENSG00000163382	ENSG00000160818	intra-others
APOA1BP-GPATCH4	APOA1BP	GPATCH4	1	156594299	+	1	156597195	-	ENSG00000163382	ENSG00000160818	intra-others
APOA1BP-HAPLN2	APOA1BP	HAPLN2	1	156592670	+	1	156623467	+	ENSG00000163382	ENSG00000132702	intra-others
APOA1BP-HAPLN2	APOA1BP	HAPLN2	1	156593555	+	1	156623467	+	ENSG00000163382	ENSG00000132702	intra-others
APOA1BP-HAPLN2	APOA1BP	HAPLN2	1	156594090	+	1	156623467	+	ENSG00000163382	ENSG00000132702	intra-others
APOBEC3F-HACE1	APOBEC3F	HACE1	22	39053910	+	6	104786655	-	ENSG00000128394	ENSG00000085382	inter-chromosomal
APOBEC3F-HACE1	APOBEC3F	HACE1	22	39053910	+	6	104786656	-	ENSG00000128394	ENSG00000085382	inter-chromosomal
APOC1-BRWD1	APOC1	BRWD1	19	44916325	+	21	39321422	-	ENSG00000130208	ENSG00000185658	inter-chromosomal
APOC1-ESPL1	APOC1	ESPL1	19	44916325	+	12	53287408	+	ENSG00000130208	ENSG00000135476	inter-chromosomal
APOF-STAT2	APOF	STAT2	12	56361306	-	12	56356578	-	ENSG00000175336	ENSG00000170581	Read-Through
APOL6-CYB5RL	APOL6	CYB5RL	22	35666618	+	1	54196491	-	ENSG00000221963	ENSG00000215883	inter-chromosomal
APOL6-NREP	APOL6	NREP	22	35666662	+	5	111665741	-	ENSG00000221963	ENSG00000134986	inter-chromosomal
APOL6-SCAI	APOL6	SCAI	22	35668409	+	9	124945832	-	ENSG00000221963	ENSG00000173611	inter-chromosomal
APOPT1-KLC1	APOPT1	KLC1	14	103563124	+	14	103654564	+	ENSG00000256053	ENSG00000126214	Read-Through
APOPT1-KLC1	APOPT1	KLC1	14	103574170	+	14	103654564	+	ENSG00000256053	ENSG00000126214	Read-Through
APOPT1-KLC1	APOPT1	KLC1	14	103590977	+	14	103654564	+	ENSG00000256053	ENSG00000126214	Read-Through
APOPT1-TMEM191A	APOPT1	TMEM191A	14	103607408	+	22	20701114	+	ENSG00000256053	ENSG00000226287	inter-chromosomal
APOPT1-TMEM191A	APOPT1	TMEM191A	14	103607409	+	22	20701114	+	ENSG00000256053	ENSG00000226287	inter-chromosomal
APPL2-REPS2	APPL2	REPS2	12	105229124	-	X	17137795	+	ENSG00000136044	ENSG00000169891	inter-chromosomal
AQP11-CLNS1A	AQP11	CLNS1A	11	77610355	+	11	77614759	-	ENSG00000178301	ENSG00000074201	intra-others
AQP11-NBR1	AQP11	NBR1	11	77610355	+	17	43195541	+	ENSG00000178301	ENSG00000188554	inter-chromosomal
AQP11-RFC2	AQP11	RFC2	11	77610355	+	7	74235588	-	ENSG00000178301	ENSG00000049541	inter-chromosomal
AQP7-ZNF347	AQP7	ZNF347	9	33401237	-	19	53138570	-	ENSG00000165269	ENSG00000197937	inter-chromosomal
AQP9-FAM151B	AQP9	FAM151B	15	58175036	+	5	80505951	+	ENSG00000103569	ENSG00000152380	inter-chromosomal
AQP9-NDUFA7	AQP9	NDUFA7	15	58175036	+	19	8319389	-	ENSG00000103569	ENSG00000267855	inter-chromosomal
AQP9-RFX1	AQP9	RFX1	15	58175036	+	19	13998315	-	ENSG00000103569	ENSG00000132005	inter-chromosomal
ARAP1-HBA2	ARAP1	HBA2	11	72687686	-	16	173105	+	ENSG00000186635	ENSG00000188536	inter-chromosomal
ARAP2-RP2	ARAP2	RP2	4	36187449	-	X	46881501	+	ENSG00000047365	ENSG00000102218	inter-chromosomal
ARF3-FKBP11	ARF3	FKBP11	12	48939035	-	12	48924648	-	ENSG00000134287	ENSG00000134285	Read-Through
ARF3-FKBP11	ARF3	FKBP11	12	48939035	-	12	48925111	-	ENSG00000134287	ENSG00000134285	Read-Through
ARF3-FKBP11	ARF3	FKBP11	12	48939655	-	12	48924648	-	ENSG00000134287	ENSG00000134285	Read-Through
ARF3-FKBP11	ARF3	FKBP11	12	48939655	-	12	48925111	-	ENSG00000134287	ENSG00000134285	Read-Through
ARF3-FKBP11	ARF3	FKBP11	12	48939655	-	12	48925678	-	ENSG00000134287	ENSG00000134285	Read-Through
ARFGEF1-CSPP1	ARFGEF1	CSPP1	8	67175487	-	8	67172458	+	ENSG00000066777	ENSG00000104218	intra-others
ARFGEF1-CSPP1	ARFGEF1	CSPP1	8	67175487	-	8	67172459	+	ENSG00000066777	ENSG00000104218	intra-others
ARFGEF1-CSPP1	ARFGEF1	CSPP1	8	67175487	-	8	67172463	+	ENSG00000066777	ENSG00000104218	intra-others
ARFGEF1-CSPP1	ARFGEF1	CSPP1	8	67175487	-	8	67172464	+	ENSG00000066777	ENSG00000104218	intra-others
ARFGEF1-CSPP1	ARFGEF1	CSPP1	8	67175487	-	8	67172470	+	ENSG00000066777	ENSG00000104218	intra-others
ARFGEF1-CSPP1	ARFGEF1	CSPP1	8	67175487	-	8	67172471	+	ENSG00000066777	ENSG00000104218	intra-others
ARFGEF1-CSPP1	ARFGEF1	CSPP1	8	67175487	-	8	67172477	+	ENSG00000066777	ENSG00000104218	intra-others
ARFGEF1-CSPP1	ARFGEF1	CSPP1	8	67175487	-	8	67172481	+	ENSG00000066777	ENSG00000104218	intra-others
ARFGEF1-CSPP1	ARFGEF1	CSPP1	8	67175491	-	8	67175295	+	ENSG00000066777	ENSG00000104218	intra-others
ARFGEF1-CSPP1	ARFGEF1	CSPP1	8	67197673	-	8	67175309	+	ENSG00000066777	ENSG00000104218	intra-others
ARFIP1-FHDC1	ARFIP1	FHDC1	4	152918464	+	4	152942927	+	ENSG00000164144	ENSG00000137460	intra-others
ARFIP2-TRIM3	ARFIP2	TRIM3	11	6477718	-	11	6465732	-	ENSG00000132254	ENSG00000110171	Read-Through
ARFIP2-TRIM3	ARFIP2	TRIM3	11	6477718	-	11	6474448	-	ENSG00000132254	ENSG00000110171	Read-Through
ARG2-VTI1B	ARG2	VTI1B	14	67647026	+	14	67647514	-	ENSG00000081181	ENSG00000100568	intra-others
ARHGAP19-QPRT	ARHGAP19	QPRT	10	97265860	-	16	29695819	+	ENSG00000213390	ENSG00000103485	inter-chromosomal
ARHGAP19-TRAPPC5	ARHGAP19	TRAPPC5	10	97265860	-	19	7686962	+	ENSG00000213390	ENSG00000181029	inter-chromosomal
ARHGAP20-AKR1B1	ARHGAP20	AKR1B1	11	110590648	-	7	134449583	-	ENSG00000137727	ENSG00000085662	inter-chromosomal
ARHGAP21-SUCLG1	ARHGAP21	SUCLG1	10	24619472	-	2	84426651	-	ENSG00000107863	ENSG00000163541	inter-chromosomal
ARHGAP22-ACSL1	ARHGAP22	ACSL1	10	48532715	-	4	184757920	-	ENSG00000128805	ENSG00000151726	inter-chromosomal
ARHGAP26-SPATA7	ARHGAP26	SPATA7	5	143226485	+	14	88416102	+	ENSG00000145819	ENSG00000042317	inter-chromosomal
ARHGAP26-TGFBR3	ARHGAP26	TGFBR3	5	143226485	+	1	91682723	-	ENSG00000145819	ENSG00000069702	inter-chromosomal
ARHGAP26-TGFBR3	ARHGAP26	TGFBR3	5	143226485	+	1	91682725	-	ENSG00000145819	ENSG00000069702	inter-chromosomal
ARHGAP39-C8orf82	ARHGAP39	C8orf82	8	144529179	-	8	144529132	-	ENSG00000147799	ENSG00000213563	Read-Through
ARHGAP4-DBR1	ARHGAP4	DBR1	X	153918832	-	3	138161677	-	ENSG00000089820	ENSG00000138231	inter-chromosomal
ARHGAP4-L1CAM	ARHGAP4	L1CAM	X	153907782	-	X	153909223	-	ENSG00000089820	ENSG00000198910	intra-others
ARHGAP4-L1CAM	ARHGAP4	L1CAM	X	153909069	-	X	153909133	-	ENSG00000089820	ENSG00000198910	intra-others
ARHGAP4-L1CAM	ARHGAP4	L1CAM	X	153909096	-	X	153909167	-	ENSG00000089820	ENSG00000198910	intra-others
ARHGAP4-L1CAM	ARHGAP4	L1CAM	X	153909105	-	X	153909170	-	ENSG00000089820	ENSG00000198910	intra-others
ARHGDIB-ERP27	ARHGDIB	ERP27	12	14942620	-	12	14938052	-	ENSG00000111348	ENSG00000139055	Read-Through
ARHGDIB-ERP27	ARHGDIB	ERP27	12	14944777	-	12	14938053	-	ENSG00000111348	ENSG00000139055	Read-Through
ARHGDIG-PDIA2	ARHGDIG	PDIA2	16	282886	+	16	283166	+	ENSG00000242173	ENSG00000185615	Read-Through
ARHGDIG-PDIA2	ARHGDIG	PDIA2	16	282886	+	16	284387	+	ENSG00000242173	ENSG00000185615	Read-Through
ARHGDIG-PDIA2	ARHGDIG	PDIA2	16	283010	+	16	283152	+	ENSG00000242173	ENSG00000185615	Read-Through
ARHGDIG-PDIA2	ARHGDIG	PDIA2	16	283010	+	16	283156	+	ENSG00000242173	ENSG00000185615	Read-Through
ARHGEF10L-ISLR2	ARHGEF10L	ISLR2	1	17603591	+	15	74135547	+	ENSG00000074964	ENSG00000167178	inter-chromosomal
ARHGEF10L-UMPS	ARHGEF10L	UMPS	1	17603591	+	3	124745409	+	ENSG00000074964	ENSG00000114491	inter-chromosomal
ARHGEF15-SLC11A1	ARHGEF15	SLC11A1	17	8314042	+	2	218394764	+	ENSG00000198844	ENSG00000018280	inter-chromosomal
ARHGEF15-SLC11A1	ARHGEF15	SLC11A1	17	8314042	+	2	218395133	+	ENSG00000198844	ENSG00000018280	inter-chromosomal
ARHGEF1-AP1G2	ARHGEF1	AP1G2	19	41902899	+	14	23562731	-	ENSG00000076928	ENSG00000213983	inter-chromosomal
ARHGEF1-C1orf210	ARHGEF1	C1orf210	19	41902897	+	1	43282263	-	ENSG00000076928	ENSG00000253313	inter-chromosomal
ARHGEF1-HBA2	ARHGEF1	HBA2	19	41896877	+	16	173511	+	ENSG00000076928	ENSG00000188536	inter-chromosomal
ARHGEF1-WDR13	ARHGEF1	WDR13	19	41902898	+	X	48605749	+	ENSG00000076928	ENSG00000101940	inter-chromosomal
ARHGEF25-SLC26A10	ARHGEF25	SLC26A10	12	57615712	+	12	57620421	+	ENSG00000240771	ENSG00000135502	Read-Through
ARHGEF25-SLC26A10	ARHGEF25	SLC26A10	12	57619379	+	12	57619527	+	ENSG00000240771	ENSG00000135502	Read-Through
ARHGEF25-SLC26A10	ARHGEF25	SLC26A10	12	57619379	+	12	57619611	+	ENSG00000240771	ENSG00000135502	Read-Through
ARHGEF25-SLC26A10	ARHGEF25	SLC26A10	12	57619379	+	12	57619648	+	ENSG00000240771	ENSG00000135502	Read-Through
ARHGEF28-PRDM5	ARHGEF28	PRDM5	5	73905322	+	4	120838560	-	ENSG00000214944	ENSG00000138738	inter-chromosomal
ARHGEF35-CTAGE4	ARHGEF35	CTAGE4	7	144186083	-	7	144185562	+	ENSG00000213214	ENSG00000225932	intra-others
ARHGEF35-CTAGE4	ARHGEF35	CTAGE4	7	144186083	-	7	144185608	+	ENSG00000213214	ENSG00000225932	intra-others
ARHGEF35-CTAGE5	ARHGEF35	CTAGE5	7	144186083	-	14	39348943	+	ENSG00000213214	ENSG00000150527	inter-chromosomal
ARHGEF35-CTAGE8	ARHGEF35	CTAGE8	7	144186083	-	7	144267098	-	ENSG00000213214	ENSG00000244693	intra-others
ARHGEF39-CCDC107	ARHGEF39	CCDC107	9	35658875	-	9	35658290	+	ENSG00000137135	ENSG00000159884	intra-others
ARHGEF7-TEX29	ARHGEF7	TEX29	13	111301531	+	13	111316184	+	ENSG00000102606	ENSG00000153495	Read-Through
ARHGEF7-TEX29	ARHGEF7	TEX29	13	111301532	+	13	111316185	+	ENSG00000102606	ENSG00000153495	Read-Through
ARHGEF7-TEX29	ARHGEF7	TEX29	13	111303153	+	13	111316185	+	ENSG00000102606	ENSG00000153495	Read-Through
ARHGEF7-TEX29	ARHGEF7	TEX29	13	111304863	+	13	111316184	+	ENSG00000102606	ENSG00000153495	Read-Through
ARHGEF7-TEX29	ARHGEF7	TEX29	13	111304864	+	13	111316185	+	ENSG00000102606	ENSG00000153495	Read-Through
ARID3B-ADGRL2	ARID3B	ADGRL2	15	74597439	+	1	81580876	+	ENSG00000179361	ENSG00000117114	inter-chromosomal
ARID3B-CLK3	ARID3B	CLK3	15	74596918	+	15	74603167	+	ENSG00000179361	ENSG00000179335	Read-Through
ARID3B-CLK3	ARID3B	CLK3	15	74597439	+	15	74603167	+	ENSG00000179361	ENSG00000179335	Read-Through
ARID3C-DCTN3	ARID3C	DCTN3	9	34623426	-	9	34618761	-	ENSG00000205143	ENSG00000137100	Read-Through
ARID3C-DCTN3	ARID3C	DCTN3	9	34627697	-	9	34618760	-	ENSG00000205143	ENSG00000137100	Read-Through
ARID4A-TOMM20L	ARID4A	TOMM20L	14	58371981	+	14	58407326	+	ENSG00000032219	ENSG00000196860	Read-Through
ARID4B-LETMD1	ARID4B	LETMD1	1	235172616	-	12	51056647	+	ENSG00000054267	ENSG00000050426	inter-chromosomal
ARID4B-PPIP5K2	ARID4B	PPIP5K2	1	235180137	-	5	103204861	+	ENSG00000054267	ENSG00000145725	inter-chromosomal
ARID4B-PPIP5K2	ARID4B	PPIP5K2	1	235180139	-	5	103204860	+	ENSG00000054267	ENSG00000145725	inter-chromosomal
ARIH2-CABYR	ARIH2	CABYR	3	48927817	+	18	24139950	+	ENSG00000177479	ENSG00000154040	inter-chromosomal
ARIH2-MMS22L	ARIH2	MMS22L	3	48927957	+	6	97144130	-	ENSG00000177479	ENSG00000146263	inter-chromosomal
ARIH2-MMS22L	ARIH2	MMS22L	3	48927957	+	6	97144132	-	ENSG00000177479	ENSG00000146263	inter-chromosomal
ARL10-HIGD2A	ARL10	HIGD2A	5	176368982	+	5	176388775	+	ENSG00000175414	ENSG00000146066	intra-others
ARL10-HIGD2A	ARL10	HIGD2A	5	176368982	+	5	176389331	+	ENSG00000175414	ENSG00000146066	intra-others
ARL11-KIAA1143	ARL11	KIAA1143	13	49628615	+	3	44752276	-	ENSG00000152213	ENSG00000163807	inter-chromosomal
ARL16-OXLD1	ARL16	OXLD1	17	81683536	-	17	81665584	-	ENSG00000214087	ENSG00000204237	intra-others
ARL2BP-PLLP	ARL2BP	PLLP	16	57246141	+	16	57254599	-	ENSG00000102931	ENSG00000102934	intra-others
ARL2-SNX15	ARL2	SNX15	11	65020499	+	11	65027550	+	ENSG00000213465	ENSG00000110025	Read-Through
ARL4A-MTHFD1L	ARL4A	MTHFD1L	7	12688434	+	6	150936804	+	ENSG00000122644	ENSG00000120254	inter-chromosomal
ARL5A-ACAA2	ARL5A	ACAA2	2	151803007	-	18	49782844	-	ENSG00000162980	ENSG00000167315	inter-chromosomal
ARL6IP1-PRPF8	ARL6IP1	PRPF8	16	18795177	-	17	1653225	-	ENSG00000170540	ENSG00000174231	inter-chromosomal
ARL8B-EDEM1	ARL8B	EDEM1	3	5174414	+	3	5195209	+	ENSG00000134108	ENSG00000134109	Read-Through
ARMC12-ZNF850	ARMC12	ZNF850	6	35738519	+	19	36745110	-	ENSG00000157343	ENSG00000267041	inter-chromosomal
ARMC2-SESN1	ARMC2	SESN1	6	108965140	+	6	108998706	-	ENSG00000118690	ENSG00000080546	intra-others
ARMC5-TGFB1I1	ARMC5	TGFB1I1	16	31465982	+	16	31473441	+	ENSG00000140691	ENSG00000140682	Read-Through
ARMC6-SLC25A42	ARMC6	SLC25A42	19	19057658	+	19	19096091	+	ENSG00000105676	ENSG00000181035	Read-Through
ARMC9-B3GNT7	ARMC9	B3GNT7	2	231360883	+	2	231397731	+	ENSG00000135931	ENSG00000156966	Read-Through
ARMC9-B3GNT7	ARMC9	B3GNT7	2	231370125	+	2	231397731	+	ENSG00000135931	ENSG00000156966	Read-Through
ARMCX4-ARMCX1	ARMCX4	ARMCX1	X	101509678	+	X	101550971	+	ENSG00000196440	ENSG00000126947	Read-Through
ARMCX4-ARMCX1	ARMCX4	ARMCX1	X	101511055	+	X	101550971	+	ENSG00000196440	ENSG00000126947	Read-Through
ARMCX4-ARMCX1	ARMCX4	ARMCX1	X	101511055	+	X	101550974	+	ENSG00000196440	ENSG00000126947	Read-Through
ARMCX4-ARMCX1	ARMCX4	ARMCX1	X	101524432	+	X	101550971	+	ENSG00000196440	ENSG00000126947	Read-Through
ARMCX4-ARMCX1	ARMCX4	ARMCX1	X	101532012	+	X	101550971	+	ENSG00000196440	ENSG00000126947	Read-Through
ARMCX4-ARMCX1	ARMCX4	ARMCX1	X	101532012	+	X	101550974	+	ENSG00000196440	ENSG00000126947	Read-Through
ARMCX4-INPP1	ARMCX4	INPP1	X	101447865	+	2	190368644	+	ENSG00000196440	ENSG00000151689	inter-chromosomal
ARMCX4-PGBD2	ARMCX4	PGBD2	X	101447877	+	1	248919125	+	ENSG00000196440	ENSG00000185220	inter-chromosomal
ARMCX6-ARMCX4	ARMCX6	ARMCX4	X	101616672	-	X	101498145	+	ENSG00000198960	ENSG00000196440	intra-others
ARNTL2-SMCO2	ARNTL2	SMCO2	12	27418196	+	12	27474786	+	ENSG00000029153	ENSG00000165935	Read-Through
ARNTL-COL6A3	ARNTL	COL6A3	11	13387266	+	2	237343876	-	ENSG00000133794	ENSG00000163359	inter-chromosomal
ARNT-CTSK	ARNT	CTSK	1	150809751	-	1	150808323	-	ENSG00000143437	ENSG00000143387	Read-Through
ARNT-CTSK	ARNT	CTSK	1	150811584	-	1	150808323	-	ENSG00000143437	ENSG00000143387	Read-Through
ARNT-CTSK	ARNT	CTSK	1	150812011	-	1	150808323	-	ENSG00000143437	ENSG00000143387	Read-Through
ARNT-CTSK	ARNT	CTSK	1	150812011	-	1	150808324	-	ENSG00000143437	ENSG00000143387	Read-Through
ARNT-CTSK	ARNT	CTSK	1	150812011	-	1	150808325	-	ENSG00000143437	ENSG00000143387	Read-Through
ARNT-NOP2	ARNT	NOP2	1	150809705	-	12	6566295	-	ENSG00000143437	ENSG00000111641	inter-chromosomal
ARNT-PRRG3	ARNT	PRRG3	1	150809705	-	X	151703590	+	ENSG00000143437	ENSG00000130032	inter-chromosomal
ARNT-PRRG3	ARNT	PRRG3	1	150809705	-	X	151703591	+	ENSG00000143437	ENSG00000130032	inter-chromosomal
ARNT-PRRG3	ARNT	PRRG3	1	150809705	-	X	151703592	+	ENSG00000143437	ENSG00000130032	inter-chromosomal
ARNT-PRRG3	ARNT	PRRG3	1	150809705	-	X	151703593	+	ENSG00000143437	ENSG00000130032	inter-chromosomal
ARNT-PRRG3	ARNT	PRRG3	1	150809705	-	X	151703594	+	ENSG00000143437	ENSG00000130032	inter-chromosomal
ARNT-PRRG3	ARNT	PRRG3	1	150809705	-	X	151703595	+	ENSG00000143437	ENSG00000130032	inter-chromosomal
ARNT-PRRG3	ARNT	PRRG3	1	150809705	-	X	151703602	+	ENSG00000143437	ENSG00000130032	inter-chromosomal
ARNT-PRRG3	ARNT	PRRG3	1	150809705	-	X	151703603	+	ENSG00000143437	ENSG00000130032	inter-chromosomal
ARNT-PRRG3	ARNT	PRRG3	1	150809705	-	X	151703604	+	ENSG00000143437	ENSG00000130032	inter-chromosomal
ARNT-PRRG3	ARNT	PRRG3	1	150809705	-	X	151703606	+	ENSG00000143437	ENSG00000130032	inter-chromosomal
ARPC1A-GRAMD1A	ARPC1A	GRAMD1A	7	99363633	+	19	35015055	+	ENSG00000241685	ENSG00000089351	inter-chromosomal
ARPC1A-GRAMD1A	ARPC1A	GRAMD1A	7	99363633	+	19	35015058	+	ENSG00000241685	ENSG00000089351	inter-chromosomal
ARPC1A-TRIM7	ARPC1A	TRIM7	7	99348958	+	5	181194372	-	ENSG00000241685	ENSG00000146054	inter-chromosomal
ARPC1B-ACER3	ARPC1B	ACER3	7	99394801	+	11	76868178	+	ENSG00000130429	ENSG00000078124	inter-chromosomal
ARPC2-GPBAR1	ARPC2	GPBAR1	2	218249921	+	2	218262680	+	ENSG00000163466	ENSG00000179921	Read-Through
ARPC2-PMPCB	ARPC2	PMPCB	2	218254356	+	7	103310384	+	ENSG00000163466	ENSG00000105819	inter-chromosomal
ARPC4-ARPC4-TTLL3	ARPC4	ARPC4-TTLL3	3	9793105	+	3	9793082	+	ENSG00000241553	ENSG00000250151	Read-Through
ARPC4-ARPC4-TTLL3	ARPC4	ARPC4-TTLL3	3	9797704	+	3	9797656	+	ENSG00000241553	ENSG00000250151	Read-Through
ARPC4-ARPC4-TTLL3	ARPC4	ARPC4-TTLL3	3	9797704	+	3	9797657	+	ENSG00000241553	ENSG00000250151	Read-Through
ARPC4-ARPC4-TTLL3	ARPC4	ARPC4-TTLL3	3	9797705	+	3	9797658	+	ENSG00000241553	ENSG00000250151	Read-Through
ARPC4-TTLL3	ARPC4	TTLL3	3	9806957	+	3	9810621	+	ENSG00000241553	ENSG00000214021	intra-others
ARPC5-HBA1	ARPC5	HBA1	1	183626830	-	16	176929	+	ENSG00000162704	ENSG00000206172	inter-chromosomal
ARPIN-MED24	ARPIN	MED24	15	89895879	-	17	40021412	-	ENSG00000242498	ENSG00000008838	inter-chromosomal
ARPIN-MED24	ARPIN	MED24	15	89895879	-	17	40022056	-	ENSG00000242498	ENSG00000008838	inter-chromosomal
ARR3-RAB41	ARR3	RAB41	X	70280817	+	X	70282532	+	ENSG00000120500	ENSG00000147127	Read-Through
ARRB1-GDPD5	ARRB1	GDPD5	11	75351590	-	11	75462891	-	ENSG00000137486	ENSG00000158555	intra-others
ARRDC1-EHMT1	ARRDC1	EHMT1	9	137615000	+	9	137710967	+	ENSG00000197070	ENSG00000181090	Read-Through
ARRDC3-RFTN2	ARRDC3	RFTN2	5	91373684	-	2	197571013	-	ENSG00000113369	ENSG00000162944	inter-chromosomal
ARRDC3-RFTN2	ARRDC3	RFTN2	5	91373685	-	2	197571013	-	ENSG00000113369	ENSG00000162944	inter-chromosomal
ARSA-TTC12	ARSA	TTC12	22	50625018	-	11	113373123	+	ENSG00000100299	ENSG00000149292	inter-chromosomal
ARSE-F2RL3	ARSE	F2RL3	X	2934632	-	19	16891066	+	ENSG00000157399	ENSG00000127533	inter-chromosomal
ARSE-F2RL3	ARSE	F2RL3	X	2934634	-	19	16891065	+	ENSG00000157399	ENSG00000127533	inter-chromosomal
ARSI-CAMK2A	ARSI	CAMK2A	5	150297421	-	5	150273159	-	ENSG00000183876	ENSG00000070808	Read-Through
ARSI-CAMK2A	ARSI	CAMK2A	5	150302063	-	5	150273159	-	ENSG00000183876	ENSG00000070808	Read-Through
ARSI-CAMK2A	ARSI	CAMK2A	5	150339200	-	5	150273159	-	ENSG00000183876	ENSG00000070808	Read-Through
ART4-SMCO3	ART4	SMCO3	12	14840445	-	12	14806696	-	ENSG00000111339	ENSG00000179256	Read-Through
ASAP3-TCEA3	ASAP3	TCEA3	1	23431035	-	1	23419139	-	ENSG00000088280	ENSG00000204219	Read-Through
ASB14-APPL1	ASB14	APPL1	3	57268357	-	3	57260628	+	ENSG00000239388	ENSG00000157500	intra-others
ASB14-NPHP3	ASB14	NPHP3	3	57268347	-	3	132686341	-	ENSG00000239388	ENSG00000113971	intra-others
ASB14-NPHP3	ASB14	NPHP3	3	57268347	-	3	132686361	-	ENSG00000239388	ENSG00000113971	intra-others
ASB16-KLF3	ASB16	KLF3	17	44179083	+	4	38664355	+	ENSG00000161664	ENSG00000109787	inter-chromosomal
ASB16-KLF3	ASB16	KLF3	17	44179083	+	4	38664356	+	ENSG00000161664	ENSG00000109787	inter-chromosomal
ASB16-KLF3	ASB16	KLF3	17	44179083	+	4	38664357	+	ENSG00000161664	ENSG00000109787	inter-chromosomal
ASB16-KLF3	ASB16	KLF3	17	44179083	+	4	38664358	+	ENSG00000161664	ENSG00000109787	inter-chromosomal
ASB16-KLF3	ASB16	KLF3	17	44179083	+	4	38664362	+	ENSG00000161664	ENSG00000109787	inter-chromosomal
ASB16-KLF3	ASB16	KLF3	17	44179083	+	4	38664363	+	ENSG00000161664	ENSG00000109787	inter-chromosomal
ASB16-KLF3	ASB16	KLF3	17	44179083	+	4	38664365	+	ENSG00000161664	ENSG00000109787	inter-chromosomal
ASB16-KLF3	ASB16	KLF3	17	44179083	+	4	38664370	+	ENSG00000161664	ENSG00000109787	inter-chromosomal
ASB16-LLPH	ASB16	LLPH	17	44179083	+	12	66121824	-	ENSG00000161664	ENSG00000139233	inter-chromosomal
ASB16-LYRM7	ASB16	LYRM7	17	44179083	+	5	131201776	+	ENSG00000161664	ENSG00000186687	inter-chromosomal
ASB16-LYRM7	ASB16	LYRM7	17	44179083	+	5	131201778	+	ENSG00000161664	ENSG00000186687	inter-chromosomal
ASB16-MTF1	ASB16	MTF1	17	44179083	+	1	37813367	-	ENSG00000161664	ENSG00000188786	inter-chromosomal
ASB16-PDZD2	ASB16	PDZD2	17	44179083	+	5	32074567	+	ENSG00000161664	ENSG00000133401	inter-chromosomal
ASB16-PRKAG1	ASB16	PRKAG1	17	44179083	+	12	49012967	-	ENSG00000161664	ENSG00000181929	inter-chromosomal
ASCC1-SPOCK2	ASCC1	SPOCK2	10	72097292	-	10	72088614	-	ENSG00000138303	ENSG00000107742	Read-Through
ASF1B-PRKACA	ASF1B	PRKACA	19	14121532	-	19	14107409	-	ENSG00000105011	ENSG00000072062	Read-Through
ASF1B-PRKACA	ASF1B	PRKACA	19	14126122	-	19	14107409	-	ENSG00000105011	ENSG00000072062	Read-Through
ASH2L-B3GALNT2	ASH2L	B3GALNT2	8	38140080	+	1	235463856	-	ENSG00000129691	ENSG00000162885	inter-chromosomal
ASH2L-ZNF790	ASH2L	ZNF790	8	38140080	+	19	36818112	-	ENSG00000129691	ENSG00000197863	inter-chromosomal
ASL-CRCP	ASL	CRCP	7	66088921	+	7	66127704	+	ENSG00000126522	ENSG00000241258	Read-Through
ASL-CRCP	ASL	CRCP	7	66092086	+	7	66127704	+	ENSG00000126522	ENSG00000241258	Read-Through
ASL-CRCP	ASL	CRCP	7	66092879	+	7	66127704	+	ENSG00000126522	ENSG00000241258	Read-Through
ASL-ECI2	ASL	ECI2	7	66093558	+	6	4118619	-	ENSG00000126522	ENSG00000198721	inter-chromosomal
ASL-ECI2	ASL	ECI2	7	66093558	+	6	4118620	-	ENSG00000126522	ENSG00000198721	inter-chromosomal
ASL-IGLL1	ASL	IGLL1	7	66082451	+	22	23575082	-	ENSG00000126522	ENSG00000128322	inter-chromosomal
ASL-IGLL1	ASL	IGLL1	7	66083171	+	22	23575086	-	ENSG00000126522	ENSG00000128322	inter-chromosomal
ASL-IGLL1	ASL	IGLL1	7	66083172	+	22	23573585	-	ENSG00000126522	ENSG00000128322	inter-chromosomal
ASL-IGLL1	ASL	IGLL1	7	66083173	+	22	23573585	-	ENSG00000126522	ENSG00000128322	inter-chromosomal
ASL-IGLL1	ASL	IGLL1	7	66083173	+	22	23575085	-	ENSG00000126522	ENSG00000128322	inter-chromosomal
ASMTL-P2RY8	ASMTL	P2RY8	X	1435021	-	X	1466581	-	ENSG00000169093	ENSG00000182162	Read-Through
ASMTL-UHRF1	ASMTL	UHRF1	X	1432269	-	19	4903202	+	ENSG00000169093	ENSG00000276043	inter-chromosomal
ASNSD1-ANKAR	ASNSD1	ANKAR	2	189667945	+	2	189689527	+	ENSG00000138381	ENSG00000151687	Read-Through
ASPDH-JOSD2	ASPDH	JOSD2	19	50511600	-	19	50511353	-	ENSG00000204653	ENSG00000161677	Read-Through
ASPDH-JOSD2	ASPDH	JOSD2	19	50512360	-	19	50507699	-	ENSG00000204653	ENSG00000161677	Read-Through
ASPDH-JOSD2	ASPDH	JOSD2	19	50514478	-	19	50506572	-	ENSG00000204653	ENSG00000161677	Read-Through
ASPDH-JOSD2	ASPDH	JOSD2	19	50514478	-	19	50507699	-	ENSG00000204653	ENSG00000161677	Read-Through
ASPDH-JOSD2	ASPDH	JOSD2	19	50514478	-	19	50510445	-	ENSG00000204653	ENSG00000161677	Read-Through
ASPDH-JOSD2	ASPDH	JOSD2	19	50514479	-	19	50510449	-	ENSG00000204653	ENSG00000161677	Read-Through
ASPDH-JOSD2	ASPDH	JOSD2	19	50514491	-	19	50506572	-	ENSG00000204653	ENSG00000161677	Read-Through
ASPDH-JOSD2	ASPDH	JOSD2	19	50514491	-	19	50507699	-	ENSG00000204653	ENSG00000161677	Read-Through
ASPDH-JOSD2	ASPDH	JOSD2	19	50514491	-	19	50510448	-	ENSG00000204653	ENSG00000161677	Read-Through
ASPHD1-ARHGAP44	ASPHD1	ARHGAP44	16	29919864	+	17	12986179	+	ENSG00000174939	ENSG00000006740	inter-chromosomal
ASPHD1-C7orf55	ASPHD1	C7orf55	16	29919864	+	7	139345657	+	ENSG00000174939	ENSG00000164898	inter-chromosomal
ASPHD1-MPLKIP	ASPHD1	MPLKIP	16	29919864	+	7	40128205	-	ENSG00000174939	ENSG00000168303	inter-chromosomal
ASPHD1-NSMCE2	ASPHD1	NSMCE2	16	29919864	+	8	125357716	+	ENSG00000174939	ENSG00000156831	inter-chromosomal
ASPHD1-PLXDC1	ASPHD1	PLXDC1	16	29901920	+	17	39066716	-	ENSG00000174939	ENSG00000161381	inter-chromosomal
ASPHD1-PLXDC1	ASPHD1	PLXDC1	16	29901920	+	17	39066719	-	ENSG00000174939	ENSG00000161381	inter-chromosomal
ASPHD1-RPL15	ASPHD1	RPL15	16	29919864	+	3	23920867	+	ENSG00000174939	ENSG00000174748	inter-chromosomal
ASPHD1-RPL15	ASPHD1	RPL15	16	29919864	+	3	23920872	+	ENSG00000174939	ENSG00000174748	inter-chromosomal
ASPHD1-SLC25A4	ASPHD1	SLC25A4	16	29919864	+	4	185147541	+	ENSG00000174939	ENSG00000151729	inter-chromosomal
ASPH-PLEKHA4	ASPH	PLEKHA4	8	61583300	-	19	48865610	-	ENSG00000198363	ENSG00000105559	inter-chromosomal
ASRGL1-SCGB1A1	ASRGL1	SCGB1A1	11	62389251	+	11	62422221	+	ENSG00000162174	ENSG00000149021	Read-Through
ASXL1-PPARA	ASXL1	PPARA	20	32369123	+	22	46220334	+	ENSG00000171456	ENSG00000186951	inter-chromosomal
ASXL1-PPARA	ASXL1	PPARA	20	32369123	+	22	46220477	+	ENSG00000171456	ENSG00000186951	inter-chromosomal
ASXL1-PPARA	ASXL1	PPARA	20	32369123	+	22	46220526	+	ENSG00000171456	ENSG00000186951	inter-chromosomal
ASXL1-PTPN3	ASXL1	PTPN3	20	32369123	+	9	109377393	-	ENSG00000171456	ENSG00000070159	inter-chromosomal
ATAD3B-C5AR2	ATAD3B	C5AR2	1	1477350	+	19	47345410	+	ENSG00000160072	ENSG00000134830	inter-chromosomal
ATAD5-PYGO1	ATAD5	PYGO1	17	30855328	+	15	55542920	-	ENSG00000176208	ENSG00000171016	inter-chromosomal
ATAD5-SPC24	ATAD5	SPC24	17	30836049	+	19	11147074	-	ENSG00000176208	ENSG00000161888	inter-chromosomal
ATF2-CHN1	ATF2	CHN1	2	175080660	-	2	174952202	-	ENSG00000115966	ENSG00000128656	Read-Through
ATF6-RABEPK	ATF6	RABEPK	1	161863312	+	9	125221859	+	ENSG00000118217	ENSG00000136933	inter-chromosomal
ATF7IP2-EMC10	ATF7IP2	EMC10	16	10429016	+	19	50484053	+	ENSG00000166669	ENSG00000161671	inter-chromosomal
ATF7IP2-EMC10	ATF7IP2	EMC10	16	10429017	+	19	50484050	+	ENSG00000166669	ENSG00000161671	inter-chromosomal
ATF7-NPFF	ATF7	NPFF	12	53507856	-	12	53507143	-	ENSG00000170653	ENSG00000139574	Read-Through
ATF7-NPFF	ATF7	NPFF	12	53507856	-	12	53507636	-	ENSG00000170653	ENSG00000139574	Read-Through
ATF7-NPFF	ATF7	NPFF	12	53507856	-	12	53507638	-	ENSG00000170653	ENSG00000139574	Read-Through
ATF7-NPFF	ATF7	NPFF	12	53507879	-	12	53507143	-	ENSG00000170653	ENSG00000139574	Read-Through
ATF7-NPFF	ATF7	NPFF	12	53517015	-	12	53507142	-	ENSG00000170653	ENSG00000139574	Read-Through
ATG10-ADH1B	ATG10	ADH1B	5	82276857	+	4	99306543	-	ENSG00000152348	ENSG00000196616	inter-chromosomal
ATG10-CLCN6	ATG10	CLCN6	5	82276857	+	1	11815867	+	ENSG00000152348	ENSG00000011021	inter-chromosomal
ATG10-DGKE	ATG10	DGKE	5	82276857	+	17	56867076	+	ENSG00000152348	ENSG00000153933	inter-chromosomal
ATG10-EMP2	ATG10	EMP2	5	82276855	+	16	10532786	-	ENSG00000152348	ENSG00000213853	inter-chromosomal
ATG10-EMP2	ATG10	EMP2	5	82276857	+	16	10532771	-	ENSG00000152348	ENSG00000213853	inter-chromosomal
ATG10-EMP2	ATG10	EMP2	5	82276857	+	16	10532772	-	ENSG00000152348	ENSG00000213853	inter-chromosomal
ATG10-FAM76A	ATG10	FAM76A	5	82276857	+	1	27760564	+	ENSG00000152348	ENSG00000009780	inter-chromosomal
ATG10-OPA3	ATG10	OPA3	5	82276855	+	19	45527714	-	ENSG00000152348	ENSG00000125741	inter-chromosomal
ATG10-OPA3	ATG10	OPA3	5	82276856	+	19	45527714	-	ENSG00000152348	ENSG00000125741	inter-chromosomal
ATG10-OPA3	ATG10	OPA3	5	82276857	+	19	45527709	-	ENSG00000152348	ENSG00000125741	inter-chromosomal
ATG10-OPA3	ATG10	OPA3	5	82276857	+	19	45527711	-	ENSG00000152348	ENSG00000125741	inter-chromosomal
ATG10-OPA3	ATG10	OPA3	5	82276857	+	19	45527712	-	ENSG00000152348	ENSG00000125741	inter-chromosomal
ATG10-OPA3	ATG10	OPA3	5	82276857	+	19	45528008	-	ENSG00000152348	ENSG00000125741	inter-chromosomal
ATG10-OPA3	ATG10	OPA3	5	82276857	+	19	45528009	-	ENSG00000152348	ENSG00000125741	inter-chromosomal
ATG10-POLR2A	ATG10	POLR2A	5	82276857	+	17	7498220	+	ENSG00000152348	ENSG00000181222	inter-chromosomal
ATG10-RHBDF2	ATG10	RHBDF2	5	82276857	+	17	76476496	-	ENSG00000152348	ENSG00000129667	inter-chromosomal
ATG10-RHBDF2	ATG10	RHBDF2	5	82276857	+	17	76476498	-	ENSG00000152348	ENSG00000129667	inter-chromosomal
ATG10-RHBDF2	ATG10	RHBDF2	5	82276857	+	17	76476499	-	ENSG00000152348	ENSG00000129667	inter-chromosomal
ATG10-RPS23	ATG10	RPS23	5	82276708	+	5	82277852	-	ENSG00000152348	ENSG00000186468	intra-others
ATG10-RPS23	ATG10	RPS23	5	82276713	+	5	82277852	-	ENSG00000152348	ENSG00000186468	intra-others
ATG10-RPS23	ATG10	RPS23	5	82276714	+	5	82277852	-	ENSG00000152348	ENSG00000186468	intra-others
ATG10-RPS23	ATG10	RPS23	5	82276721	+	5	82277852	-	ENSG00000152348	ENSG00000186468	intra-others
ATG10-RPS23	ATG10	RPS23	5	82276738	+	5	82277852	-	ENSG00000152348	ENSG00000186468	intra-others
ATG10-RPS23	ATG10	RPS23	5	82276842	+	5	82277852	-	ENSG00000152348	ENSG00000186468	intra-others
ATG14-ACTN1	ATG14	ACTN1	14	55395940	-	14	68887378	-	ENSG00000126775	ENSG00000072110	intra-others
ATG16L2-FCHSD2	ATG16L2	FCHSD2	11	72829635	+	11	72843214	-	ENSG00000168010	ENSG00000137478	intra-others
ATG16L2-FCHSD2	ATG16L2	FCHSD2	11	72829635	+	11	72843220	-	ENSG00000168010	ENSG00000137478	intra-others
ATG16L2-FCHSD2	ATG16L2	FCHSD2	11	72829635	+	11	72843253	-	ENSG00000168010	ENSG00000137478	intra-others
ATG2A-HBB	ATG2A	HBB	11	64903288	-	11	5226626	-	ENSG00000110046	ENSG00000244734	intra-others
ATG2A-TIMM44	ATG2A	TIMM44	11	64897040	-	19	7935182	-	ENSG00000110046	ENSG00000104980	inter-chromosomal
ATG2A-TIMM44	ATG2A	TIMM44	11	64897040	-	19	7935184	-	ENSG00000110046	ENSG00000104980	inter-chromosomal
ATG7-SEC63	ATG7	SEC63	3	11426928	+	6	107868576	-	ENSG00000197548	ENSG00000025796	inter-chromosomal
ATG9A-ABCB6	ATG9A	ABCB6	2	219210401	-	2	219216465	-	ENSG00000198925	ENSG00000115657	Read-Through
ATG9A-ABCB6	ATG9A	ABCB6	2	219210402	-	2	219216465	-	ENSG00000198925	ENSG00000115657	Read-Through
ATG9A-ABCB6	ATG9A	ABCB6	2	219210405	-	2	219216465	-	ENSG00000198925	ENSG00000115657	Read-Through
ATG9A-ABCB6	ATG9A	ABCB6	2	219210406	-	2	219213065	-	ENSG00000198925	ENSG00000115657	Read-Through
ATG9A-ABCB6	ATG9A	ABCB6	2	219210407	-	2	219216465	-	ENSG00000198925	ENSG00000115657	Read-Through
ATG9A-ABCB6	ATG9A	ABCB6	2	219210412	-	2	219216465	-	ENSG00000198925	ENSG00000115657	Read-Through
ATG9A-ABCB6	ATG9A	ABCB6	2	219210414	-	2	219216465	-	ENSG00000198925	ENSG00000115657	Read-Through
ATG9A-ABCB6	ATG9A	ABCB6	2	219210417	-	2	219216465	-	ENSG00000198925	ENSG00000115657	Read-Through
ATG9A-ABCB6	ATG9A	ABCB6	2	219210421	-	2	219216465	-	ENSG00000198925	ENSG00000115657	Read-Through
ATG9B-MRS2	ATG9B	MRS2	7	151014871	-	6	24418524	+	ENSG00000181652	ENSG00000124532	inter-chromosomal
ATG9B-NOS3	ATG9B	NOS3	7	151012209	-	7	151010598	+	ENSG00000181652	ENSG00000164867	intra-others
ATL2-PPM1K	ATL2	PPM1K	2	38294880	-	4	88259392	-	ENSG00000119787	ENSG00000163644	inter-chromosomal
ATL2-ZNF836	ATL2	ZNF836	2	38294880	-	19	52154979	-	ENSG00000119787	ENSG00000196267	inter-chromosomal
ATM-RAB26	ATM	RAB26	11	108290666	+	16	2151205	+	ENSG00000149311	ENSG00000167964	inter-chromosomal
ATM-RAB26	ATM	RAB26	11	108290667	+	16	2151227	+	ENSG00000149311	ENSG00000167964	inter-chromosomal
ATM-RAB26	ATM	RAB26	11	108290667	+	16	2151234	+	ENSG00000149311	ENSG00000167964	inter-chromosomal
ATM-RAB26	ATM	RAB26	11	108290667	+	16	2151237	+	ENSG00000149311	ENSG00000167964	inter-chromosomal
ATM-RAB26	ATM	RAB26	11	108290667	+	16	2152939	+	ENSG00000149311	ENSG00000167964	inter-chromosomal
ATM-RAB26	ATM	RAB26	11	108290669	+	16	2151232	+	ENSG00000149311	ENSG00000167964	inter-chromosomal
ATN1-CHI3L1	ATN1	CHI3L1	12	6939176	+	1	203181423	-	ENSG00000111676	ENSG00000133048	inter-chromosomal
ATN1-CHI3L1	ATN1	CHI3L1	12	6939176	+	1	203181448	-	ENSG00000111676	ENSG00000133048	inter-chromosomal
ATN1-CHI3L1	ATN1	CHI3L1	12	6939177	+	1	203181423	-	ENSG00000111676	ENSG00000133048	inter-chromosomal
ATN1-CHI3L1	ATN1	CHI3L1	12	6939177	+	1	203181448	-	ENSG00000111676	ENSG00000133048	inter-chromosomal
ATN1-CHI3L1	ATN1	CHI3L1	12	6939177	+	1	203181453	-	ENSG00000111676	ENSG00000133048	inter-chromosomal
ATN1-CHI3L1	ATN1	CHI3L1	12	6941553	+	1	203181748	-	ENSG00000111676	ENSG00000133048	inter-chromosomal
ATN1-GOLGB1	ATN1	GOLGB1	12	6939177	+	3	121668503	-	ENSG00000111676	ENSG00000173230	inter-chromosomal
ATOX1-LINC01232	ATOX1	LINC01232	5	151746279	-	13	99495347	-	ENSG00000177556	ENSG00000280734	inter-chromosomal
ATP13A3-KIAA1257	ATP13A3	KIAA1257	3	194438856	-	3	128970087	-	ENSG00000133657	ENSG00000114656	intra-others
ATP1A1-CPA1	ATP1A1	CPA1	1	116401655	+	7	130384281	+	ENSG00000163399	ENSG00000091704	inter-chromosomal
ATP1A2-MTRNR2L12	ATP1A2	MTRNR2L12	1	160143591	+	3	96618236	-	ENSG00000018625	ENSG00000269028	inter-chromosomal
ATP1B3-GPN2	ATP1B3	GPN2	3	141922180	+	1	26878964	-	ENSG00000069849	ENSG00000142751	inter-chromosomal
ATP1B3-MAP3K12	ATP1B3	MAP3K12	3	141926514	+	12	53486121	-	ENSG00000069849	ENSG00000139625	inter-chromosomal
ATP1B3-NEK8	ATP1B3	NEK8	3	141926514	+	17	28742007	+	ENSG00000069849	ENSG00000160602	inter-chromosomal
ATP2C1-ASTE1	ATP2C1	ASTE1	3	131001314	+	3	131016176	-	ENSG00000017260	ENSG00000034533	intra-others
ATP2C1-ASTE1	ATP2C1	ASTE1	3	131001344	+	3	131016176	-	ENSG00000017260	ENSG00000034533	intra-others
ATP2C1-NEK11	ATP2C1	NEK11	3	131001344	+	3	131029613	+	ENSG00000017260	ENSG00000114670	intra-others
ATP2C2-FBXO9	ATP2C2	FBXO9	16	84464179	+	6	53091303	+	ENSG00000064270	ENSG00000112146	inter-chromosomal
ATP2C2-ZMYND8	ATP2C2	ZMYND8	16	84464179	+	20	47237735	-	ENSG00000064270	ENSG00000101040	inter-chromosomal
ATP2C2-ZMYND8	ATP2C2	ZMYND8	16	84464179	+	20	47237737	-	ENSG00000064270	ENSG00000101040	inter-chromosomal
ATP2C2-ZMYND8	ATP2C2	ZMYND8	16	84464179	+	20	47237739	-	ENSG00000064270	ENSG00000101040	inter-chromosomal
ATP2C2-ZMYND8	ATP2C2	ZMYND8	16	84464179	+	20	47237749	-	ENSG00000064270	ENSG00000101040	inter-chromosomal
ATP2C2-ZMYND8	ATP2C2	ZMYND8	16	84464179	+	20	47237753	-	ENSG00000064270	ENSG00000101040	inter-chromosomal
ATP5A1-COX10-AS1	ATP5A1	COX10-AS1	18	46093181	-	17	13792198	-	ENSG00000152234	ENSG00000236088	inter-chromosomal
ATP5A1-COX10-AS1	ATP5A1	COX10-AS1	18	46094700	-	17	13792415	-	ENSG00000152234	ENSG00000236088	inter-chromosomal
ATP5A1-PRC1	ATP5A1	PRC1	18	46089429	-	15	90974068	-	ENSG00000152234	ENSG00000198901	inter-chromosomal
ATP5A1-RAB33B	ATP5A1	RAB33B	18	46093181	-	4	139473927	+	ENSG00000152234	ENSG00000172007	inter-chromosomal
ATP5A1-TMEM192	ATP5A1	TMEM192	18	46089429	-	4	165074118	-	ENSG00000152234	ENSG00000170088	inter-chromosomal
ATP5B-STK4	ATP5B	STK4	12	56639980	-	20	45078301	+	ENSG00000110955	ENSG00000101109	inter-chromosomal
ATP5B-ZBTB25	ATP5B	ZBTB25	12	56639980	-	14	64482373	-	ENSG00000110955	ENSG00000089775	inter-chromosomal
ATP5D-B4GALT4	ATP5D	B4GALT4	19	1243353	+	3	119235206	-	ENSG00000099624	ENSG00000121578	inter-chromosomal
ATP5D-B4GALT4	ATP5D	B4GALT4	19	1243354	+	3	119235209	-	ENSG00000099624	ENSG00000121578	inter-chromosomal
ATP5D-B4GALT4	ATP5D	B4GALT4	19	1243355	+	3	119235210	-	ENSG00000099624	ENSG00000121578	inter-chromosomal
ATP5F1-C1orf162	ATP5F1	C1orf162	1	111460996	+	1	111476018	+	ENSG00000116459	ENSG00000143110	Read-Through
ATP5G1-UBE2Z	ATP5G1	UBE2Z	17	48895334	+	17	48910808	+	ENSG00000159199	ENSG00000159202	Read-Through
ATP5G2-HGS	ATP5G2	HGS	12	53669148	-	17	81692860	+	ENSG00000135390	ENSG00000185359	inter-chromosomal
ATP5G2-HSPA4L	ATP5G2	HSPA4L	12	53669148	-	4	127837829	+	ENSG00000135390	ENSG00000164070	inter-chromosomal
ATP5G2-HYDIN	ATP5G2	HYDIN	12	53669148	-	16	71204057	-	ENSG00000135390	ENSG00000157423	inter-chromosomal
ATP5G2-KDELC2	ATP5G2	KDELC2	12	53669148	-	11	108473226	-	ENSG00000135390	ENSG00000178202	inter-chromosomal
ATP5G3-ATF2	ATP5G3	ATF2	2	175179057	-	2	175151158	-	ENSG00000154518	ENSG00000115966	Read-Through
ATP5I-MARK3	ATP5I	MARK3	4	672436	-	14	103467082	+	ENSG00000169020	ENSG00000075413	inter-chromosomal
ATP5J2-PTCD1-SARNP	ATP5J2-PTCD1	SARNP	7	99447952	-	12	55803654	-	ENSG00000248919	ENSG00000205323	inter-chromosomal
ATP5J2-ATP5J2-PTCD1	ATP5J2	ATP5J2-PTCD1	7	99448901	-	7	99448188	-	ENSG00000241468	ENSG00000248919	intra-others
ATP5L-KMT2A	ATP5L	KMT2A	11	118401717	+	11	118468775	+	ENSG00000167283	ENSG00000118058	Read-Through
ATP6V0C-AMDHD2	ATP6V0C	AMDHD2	16	2514182	+	16	2520769	+	ENSG00000185883	ENSG00000162066	Read-Through
ATP6V0C-SLC2A1	ATP6V0C	SLC2A1	16	2519955	+	1	42952017	-	ENSG00000185883	ENSG00000117394	inter-chromosomal
ATP6V0E1-TMA7	ATP6V0E1	TMA7	5	172983965	+	3	48440404	+	ENSG00000113732	ENSG00000232112	inter-chromosomal
ATP6V1C2-PDIA6	ATP6V1C2	PDIA6	2	10782375	+	2	10802640	-	ENSG00000143882	ENSG00000143870	intra-others
ATP6V1C2-PDIA6	ATP6V1C2	PDIA6	2	10785110	+	2	10789873	-	ENSG00000143882	ENSG00000143870	intra-others
ATP6V1G1-C9orf91	ATP6V1G1	C9orf91	9	114587920	+	9	114617118	+	ENSG00000136888	ENSG00000157693	Read-Through
ATP8B3-ARHGAP28	ATP8B3	ARHGAP28	19	1798763	-	18	6789820	+	ENSG00000130270	ENSG00000088756	inter-chromosomal
ATPAF2-TOM1L2	ATPAF2	TOM1L2	17	17977887	-	17	17907531	-	ENSG00000171953	ENSG00000175662	intra-others
ATRAID-CAD	ATRAID	CAD	2	27217178	+	2	27217390	+	ENSG00000138085	ENSG00000084774	Read-Through
ATRAID-SLC5A6	ATRAID	SLC5A6	2	27212467	+	2	27212777	-	ENSG00000138085	ENSG00000138074	intra-others
ATXN3-HHLA2	ATXN3	HHLA2	14	92049603	-	3	108377864	+	ENSG00000066427	ENSG00000114455	inter-chromosomal
ATXN7L1-BCL10	ATXN7L1	BCL10	7	105605067	-	1	85267717	-	ENSG00000146776	ENSG00000142867	inter-chromosomal
ATXN7L1-EFCAB10	ATXN7L1	EFCAB10	7	105606268	-	7	105591391	-	ENSG00000146776	ENSG00000185055	Read-Through
ATXN7L3-TMUB2	ATXN7L3	TMUB2	17	44191805	-	17	44191179	+	ENSG00000087152	ENSG00000168591	intra-others
ATXN7L3-TMUB2	ATXN7L3	TMUB2	17	44191805	-	17	44191180	+	ENSG00000087152	ENSG00000168591	intra-others
ATXN7L3-TMUB2	ATXN7L3	TMUB2	17	44191805	-	17	44191204	+	ENSG00000087152	ENSG00000168591	intra-others
ATXN7L3-TMUB2	ATXN7L3	TMUB2	17	44191805	-	17	44191207	+	ENSG00000087152	ENSG00000168591	intra-others
ATXN7L3-TMUB2	ATXN7L3	TMUB2	17	44191805	-	17	44191208	+	ENSG00000087152	ENSG00000168591	intra-others
ATXN7L3-TMUB2	ATXN7L3	TMUB2	17	44191805	-	17	44191209	+	ENSG00000087152	ENSG00000168591	intra-others
ATXN7L3-TMUB2	ATXN7L3	TMUB2	17	44191805	-	17	44191243	+	ENSG00000087152	ENSG00000168591	intra-others
ATXN7L3-TMUB2	ATXN7L3	TMUB2	17	44191805	-	17	44191247	+	ENSG00000087152	ENSG00000168591	intra-others
ATXN7L3-TMUB2	ATXN7L3	TMUB2	17	44191805	-	17	44191249	+	ENSG00000087152	ENSG00000168591	intra-others
ATXN7L3-TMUB2	ATXN7L3	TMUB2	17	44191805	-	17	44191272	+	ENSG00000087152	ENSG00000168591	intra-others
ATXN7L3-TMUB2	ATXN7L3	TMUB2	17	44191805	-	17	44191284	+	ENSG00000087152	ENSG00000168591	intra-others
ATXN7L3-TMUB2	ATXN7L3	TMUB2	17	44191805	-	17	44191291	+	ENSG00000087152	ENSG00000168591	intra-others
ATXN7L3-TMUB2	ATXN7L3	TMUB2	17	44191805	-	17	44191302	+	ENSG00000087152	ENSG00000168591	intra-others
ATXN7L3-TMUB2	ATXN7L3	TMUB2	17	44191805	-	17	44191351	+	ENSG00000087152	ENSG00000168591	intra-others
ATXN7-SEPT11	ATXN7	SEPT11	3	63999782	+	4	77034498	+	ENSG00000163635	ENSG00000138758	inter-chromosomal
AUH-ARHGAP11B	AUH	ARHGAP11B	9	91296021	-	15	30768020	+	ENSG00000148090	ENSG00000187951	inter-chromosomal
AUH-ARHGAP11B	AUH	ARHGAP11B	9	91296021	-	15	30768024	+	ENSG00000148090	ENSG00000187951	inter-chromosomal
AVL9-DOCK2	AVL9	DOCK2	7	32536004	+	5	169803058	+	ENSG00000105778	ENSG00000134516	inter-chromosomal
AVL9-FUT2	AVL9	FUT2	7	32586108	+	19	48704877	+	ENSG00000105778	ENSG00000176920	inter-chromosomal
AVL9-GNAI3	AVL9	GNAI3	7	32586108	+	1	109597037	+	ENSG00000105778	ENSG00000065135	inter-chromosomal
AVL9-GPR157	AVL9	GPR157	7	32586108	+	1	9103564	-	ENSG00000105778	ENSG00000180758	inter-chromosomal
AVL9-GPR157	AVL9	GPR157	7	32586108	+	1	9103565	-	ENSG00000105778	ENSG00000180758	inter-chromosomal
AVL9-GPR157	AVL9	GPR157	7	32586108	+	1	9103566	-	ENSG00000105778	ENSG00000180758	inter-chromosomal
AVL9-GPR157	AVL9	GPR157	7	32586108	+	1	9103571	-	ENSG00000105778	ENSG00000180758	inter-chromosomal
AVL9-RICTOR	AVL9	RICTOR	7	32586108	+	5	38971392	-	ENSG00000105778	ENSG00000164327	inter-chromosomal
AVL9-RICTOR	AVL9	RICTOR	7	32586108	+	5	38971393	-	ENSG00000105778	ENSG00000164327	inter-chromosomal
AVL9-RPS6KA3	AVL9	RPS6KA3	7	32586108	+	X	20154041	-	ENSG00000105778	ENSG00000177189	inter-chromosomal
AVL9-SIGLEC10	AVL9	SIGLEC10	7	32586108	+	19	51411075	-	ENSG00000105778	ENSG00000142512	inter-chromosomal
AVPI1-MORN4	AVPI1	MORN4	10	97686766	-	10	97619683	-	ENSG00000119986	ENSG00000171160	intra-others
AXL-HNRNPUL1	AXL	HNRNPUL1	19	41256610	+	19	41268222	+	ENSG00000167601	ENSG00000105323	Read-Through
AXL-HNRNPUL1	AXL	HNRNPUL1	19	41259704	+	19	41268223	+	ENSG00000167601	ENSG00000105323	Read-Through
AXL-HNRNPUL1	AXL	HNRNPUL1	19	41259796	+	19	41268223	+	ENSG00000167601	ENSG00000105323	Read-Through
AZGP1-GJC3	AZGP1	GJC3	7	99971745	-	7	99929620	-	ENSG00000160862	ENSG00000176402	Read-Through
AZGP1-GJC3	AZGP1	GJC3	7	99971746	-	7	99923603	-	ENSG00000160862	ENSG00000176402	Read-Through
B3GALNT2-TAF8	B3GALNT2	TAF8	1	235504141	-	6	42082372	+	ENSG00000162885	ENSG00000137413	inter-chromosomal
B3GALT5-IGSF5	B3GALT5	IGSF5	21	39605225	+	21	39765535	+	ENSG00000183778	ENSG00000183067	Read-Through
B3GALT5-IGSF5	B3GALT5	IGSF5	21	39613066	+	21	39770915	+	ENSG00000183778	ENSG00000183067	Read-Through
B3GALT5-IGSF5	B3GALT5	IGSF5	21	39613067	+	21	39765535	+	ENSG00000183778	ENSG00000183067	Read-Through
B3GALT5-IGSF5	B3GALT5	IGSF5	21	39613067	+	21	39792008	+	ENSG00000183778	ENSG00000183067	Read-Through
B3GAT2-SMAP1	B3GAT2	SMAP1	6	70856679	-	6	70798658	+	ENSG00000112309	ENSG00000112305	intra-others
B3GAT2-SMAP1	B3GAT2	SMAP1	6	70856894	-	6	70856861	+	ENSG00000112309	ENSG00000112305	intra-others
B3GNT7-PHACTR1	B3GNT7	PHACTR1	2	231401164	+	6	13289647	+	ENSG00000156966	ENSG00000112137	inter-chromosomal
B4GALNT1-SLC26A10	B4GALNT1	SLC26A10	12	57623410	-	12	57621542	+	ENSG00000135454	ENSG00000135502	intra-others
B4GALNT1-SLC26A10	B4GALNT1	SLC26A10	12	57623410	-	12	57621556	+	ENSG00000135454	ENSG00000135502	intra-others
B4GALNT1-SLC26A10	B4GALNT1	SLC26A10	12	57623410	-	12	57621569	+	ENSG00000135454	ENSG00000135502	intra-others
B4GALNT1-SLC26A10	B4GALNT1	SLC26A10	12	57623410	-	12	57621587	+	ENSG00000135454	ENSG00000135502	intra-others
B4GALNT1-SLC26A10	B4GALNT1	SLC26A10	12	57623410	-	12	57621756	+	ENSG00000135454	ENSG00000135502	intra-others
B4GALNT1-SLC26A10	B4GALNT1	SLC26A10	12	57623410	-	12	57621785	+	ENSG00000135454	ENSG00000135502	intra-others
B4GALNT1-SLC26A10	B4GALNT1	SLC26A10	12	57623410	-	12	57621795	+	ENSG00000135454	ENSG00000135502	intra-others
B4GALNT1-SLC26A10	B4GALNT1	SLC26A10	12	57623410	-	12	57621805	+	ENSG00000135454	ENSG00000135502	intra-others
B4GALNT1-SLC26A10	B4GALNT1	SLC26A10	12	57623410	-	12	57621816	+	ENSG00000135454	ENSG00000135502	intra-others
B4GALNT1-SLC26A10	B4GALNT1	SLC26A10	12	57623410	-	12	57622573	+	ENSG00000135454	ENSG00000135502	intra-others
B4GALNT1-SLC26A10	B4GALNT1	SLC26A10	12	57623410	-	12	57622647	+	ENSG00000135454	ENSG00000135502	intra-others
B4GALNT1-SLC26A10	B4GALNT1	SLC26A10	12	57623410	-	12	57622654	+	ENSG00000135454	ENSG00000135502	intra-others
B4GALNT1-SLC26A10	B4GALNT1	SLC26A10	12	57623410	-	12	57622679	+	ENSG00000135454	ENSG00000135502	intra-others
B4GALNT1-SLC26A10	B4GALNT1	SLC26A10	12	57623414	-	12	57622787	+	ENSG00000135454	ENSG00000135502	intra-others
B4GALNT1-SLC26A10	B4GALNT1	SLC26A10	12	57623417	-	12	57622787	+	ENSG00000135454	ENSG00000135502	intra-others
B4GALNT1-SLC26A10	B4GALNT1	SLC26A10	12	57623418	-	12	57622787	+	ENSG00000135454	ENSG00000135502	intra-others
B4GALNT2-TERF1	B4GALNT2	TERF1	17	49172788	+	8	73008864	+	ENSG00000167080	ENSG00000147601	inter-chromosomal
B4GALT1-FN1	B4GALT1	FN1	9	33111253	-	2	215423526	-	ENSG00000086062	ENSG00000115414	inter-chromosomal
B4GALT1-SMU1	B4GALT1	SMU1	9	33120419	-	9	33073806	-	ENSG00000086062	ENSG00000122692	Read-Through
B4GALT1-SMU1	B4GALT1	SMU1	9	33135189	-	9	33068934	-	ENSG00000086062	ENSG00000122692	Read-Through
B4GALT1-SMU1	B4GALT1	SMU1	9	33135189	-	9	33073806	-	ENSG00000086062	ENSG00000122692	Read-Through
B4GALT2-CCDC24	B4GALT2	CCDC24	1	43991170	+	1	43991359	+	ENSG00000117411	ENSG00000159214	Read-Through
B4GAT1-BRMS1	B4GAT1	BRMS1	11	66345980	-	11	66342241	-	ENSG00000174684	ENSG00000174744	Read-Through
BACE2-FAM3B	BACE2	FAM3B	21	41257325	+	21	41322922	+	ENSG00000182240	ENSG00000183844	Read-Through
BACE2-FAM3B	BACE2	FAM3B	21	41257325	+	21	41338377	+	ENSG00000182240	ENSG00000183844	Read-Through
BACH1-USP26	BACH1	USP26	21	29329693	+	X	133025020	-	ENSG00000156273	ENSG00000134588	inter-chromosomal
BAG1-C10orf82	BAG1	C10orf82	9	33262702	-	10	116665447	-	ENSG00000107262	ENSG00000165863	inter-chromosomal
BAG1-C10orf82	BAG1	C10orf82	9	33262702	-	10	116665455	-	ENSG00000107262	ENSG00000165863	inter-chromosomal
BAG2-PRIM2	BAG2	PRIM2	6	57172810	+	6	57318437	+	ENSG00000112208	ENSG00000146143	intra-others
BAG5-CKB	BAG5	CKB	14	103562616	-	14	103522505	-	ENSG00000166170	ENSG00000166165	intra-others
BAIAP2-JADE1	BAIAP2	JADE1	17	81109387	+	4	128873257	+	ENSG00000175866	ENSG00000077684	inter-chromosomal
BANF1-NR1I3	BANF1	NR1I3	11	66004149	+	1	161235865	-	ENSG00000175334	ENSG00000143257	inter-chromosomal
BANK1-FAM183A	BANK1	FAM183A	4	101411436	+	1	43150761	+	ENSG00000153064	ENSG00000186973	inter-chromosomal
BANK1-SRGAP3	BANK1	SRGAP3	4	101669523	+	3	9326170	-	ENSG00000153064	ENSG00000196220	inter-chromosomal
BANP-SNX29	BANP	SNX29	16	88018667	+	16	12042897	+	ENSG00000172530	ENSG00000048471	intra-others
BANP-SNX29	BANP	SNX29	16	88033245	+	16	12042897	+	ENSG00000172530	ENSG00000048471	intra-others
BANP-SNX29	BANP	SNX29	16	88033245	+	16	12046385	+	ENSG00000172530	ENSG00000048471	intra-others
BANP-SNX29	BANP	SNX29	16	88035395	+	16	12046385	+	ENSG00000172530	ENSG00000048471	intra-others
BASP1-CKS2	BASP1	CKS2	5	17212182	+	9	89315170	+	ENSG00000176788	ENSG00000123975	inter-chromosomal
BAZ2B-CAPZA1	BAZ2B	CAPZA1	2	159462614	-	1	112667075	+	ENSG00000123636	ENSG00000116489	inter-chromosomal
BAZ2B-PLEKHA4	BAZ2B	PLEKHA4	2	159321858	-	19	48838260	-	ENSG00000123636	ENSG00000105559	inter-chromosomal
BAZ2B-SPATA6L	BAZ2B	SPATA6L	2	159321858	-	9	4628212	-	ENSG00000123636	ENSG00000106686	inter-chromosomal
BBS1-IZUMO2	BBS1	IZUMO2	11	66526807	+	19	50160596	-	ENSG00000174483	ENSG00000161652	inter-chromosomal
BBS2-NUDT21	BBS2	NUDT21	16	56484761	-	16	56447989	-	ENSG00000125124	ENSG00000167005	intra-others
BBS2-OGFOD1	BBS2	OGFOD1	16	56484446	-	16	56466151	+	ENSG00000125124	ENSG00000087263	intra-others
BBS5-KLHL41	BBS5	KLHL41	2	169504326	+	2	169509767	+	ENSG00000163093	ENSG00000239474	Read-Through
BBS5-KLHL41	BBS5	KLHL41	2	169505700	+	2	169514574	+	ENSG00000163093	ENSG00000239474	Read-Through
BBS7-CCNA2	BBS7	CCNA2	4	121825848	-	4	121822646	-	ENSG00000138686	ENSG00000145386	Read-Through
BCAP29-SLC26A4	BCAP29	SLC26A4	7	107613432	+	7	107661639	+	ENSG00000075790	ENSG00000091137	Read-Through
BCAP29-WBP1L	BCAP29	WBP1L	7	107613432	+	10	102798045	+	ENSG00000075790	ENSG00000166272	inter-chromosomal
BCAP29-WBP1L	BCAP29	WBP1L	7	107613732	+	10	102798045	+	ENSG00000075790	ENSG00000166272	inter-chromosomal
BCAP29-WBP1L	BCAP29	WBP1L	7	107629161	+	10	102797993	+	ENSG00000075790	ENSG00000166272	inter-chromosomal
BCAS4-COX7B	BCAS4	COX7B	20	50880597	+	X	77902643	+	ENSG00000124243	ENSG00000131174	inter-chromosomal
BCAS4-CTTN	BCAS4	CTTN	20	50881803	+	11	70417013	+	ENSG00000124243	ENSG00000085733	inter-chromosomal
BCDIN3D-NCKAP5L	BCDIN3D	NCKAP5L	12	49838422	-	12	49828748	-	ENSG00000186666	ENSG00000167566	Read-Through
BCL2L12-PRMT1	BCL2L12	PRMT1	19	49670487	+	19	49679871	+	ENSG00000126453	ENSG00000126457	Read-Through
BCL2L12-PRMT1	BCL2L12	PRMT1	19	49670487	+	19	49680486	+	ENSG00000126453	ENSG00000126457	Read-Through
BCL2L13-SPTAN1	BCL2L13	SPTAN1	22	17655831	+	9	128599159	+	ENSG00000099968	ENSG00000197694	inter-chromosomal
BCL2L2-PABPN1-BCL2L2	BCL2L2-PABPN1	BCL2L2	14	23307984	+	14	23307963	+	ENSG00000258643	ENSG00000129473	Read-Through
BCL2L2-BCL2L2-PABPN1	BCL2L2	BCL2L2-PABPN1	14	23299611	+	14	23319734	+	ENSG00000129473	ENSG00000258643	Read-Through
BCL2L2-BCL2L2-PABPN1	BCL2L2	BCL2L2-PABPN1	14	23307984	+	14	23307963	+	ENSG00000129473	ENSG00000258643	Read-Through
BCL2L2-BCL2L2-PABPN1	BCL2L2	BCL2L2-PABPN1	14	23308932	+	14	23319735	+	ENSG00000129473	ENSG00000258643	Read-Through
BCL2L2-BCL2L2-PABPN1	BCL2L2	BCL2L2-PABPN1	14	23310972	+	14	23319735	+	ENSG00000129473	ENSG00000258643	Read-Through
BCL2L2-BCL2L2-PABPN1	BCL2L2	BCL2L2-PABPN1	14	23311141	+	14	23319735	+	ENSG00000129473	ENSG00000258643	Read-Through
BCL3-ETHE1	BCL3	ETHE1	19	44756340	+	19	43507805	-	ENSG00000069399	ENSG00000105755	intra-others
BCL3-ETHE1	BCL3	ETHE1	19	44756340	+	19	43507879	-	ENSG00000069399	ENSG00000105755	intra-others
BCL3-ETHE1	BCL3	ETHE1	19	44756340	+	19	43507916	-	ENSG00000069399	ENSG00000105755	intra-others
BCL7A-PSMD9	BCL7A	PSMD9	12	122022183	+	12	121894739	+	ENSG00000110987	ENSG00000110801	intra-others
BCL7C-C16orf70	BCL7C	C16orf70	16	30888860	-	16	67135333	+	ENSG00000099385	ENSG00000125149	intra-others
BCL7C-EP400NL	BCL7C	EP400NL	16	30833626	-	12	132129285	+	ENSG00000099385	ENSG00000185684	inter-chromosomal
BCL7C-PDHB	BCL7C	PDHB	16	30888860	-	3	58432831	-	ENSG00000099385	ENSG00000168291	inter-chromosomal
BCL7C-WDR13	BCL7C	WDR13	16	30888860	-	X	48605749	+	ENSG00000099385	ENSG00000101940	inter-chromosomal
BCL7C-ZC3H14	BCL7C	ZC3H14	16	30888860	-	14	88624097	+	ENSG00000099385	ENSG00000100722	inter-chromosomal
BCL7C-ZC3H14	BCL7C	ZC3H14	16	30888860	-	14	88624140	+	ENSG00000099385	ENSG00000100722	inter-chromosomal
BCL7C-ZC3H14	BCL7C	ZC3H14	16	30888860	-	14	88624257	+	ENSG00000099385	ENSG00000100722	inter-chromosomal
BCL7C-ZC3H14	BCL7C	ZC3H14	16	30888860	-	14	88624264	+	ENSG00000099385	ENSG00000100722	inter-chromosomal
BCL7C-ZNF445	BCL7C	ZNF445	16	30888861	-	3	44444099	-	ENSG00000099385	ENSG00000185219	inter-chromosomal
BCLAF1-MTFR2	BCLAF1	MTFR2	6	136261030	-	6	136244869	-	ENSG00000029363	ENSG00000146410	Read-Through
BCR-FBXW4	BCR	FBXW4	22	23261540	+	10	101673600	-	ENSG00000186716	ENSG00000107829	inter-chromosomal
BCR-POM121L7	BCR	POM121L7	22	23318037	+	22	21128063	-	ENSG00000186716	ENSG00000239511	intra-others
BCR-SPECC1L	BCR	SPECC1L	22	23314714	+	22	24276700	+	ENSG00000186716	ENSG00000100014	intra-others
BCR-SPECC1L	BCR	SPECC1L	22	23317944	+	22	24276700	+	ENSG00000186716	ENSG00000100014	intra-others
BDH2-CFLAR	BDH2	CFLAR	4	103079435	-	2	201164753	+	ENSG00000164039	ENSG00000003402	inter-chromosomal
BDH2-CFLAR	BDH2	CFLAR	4	103079435	-	2	201164759	+	ENSG00000164039	ENSG00000003402	inter-chromosomal
BDKRB2-CKS1B	BDKRB2	CKS1B	14	96204959	+	1	154974778	+	ENSG00000168398	ENSG00000173207	inter-chromosomal
BEND5-AGBL4	BEND5	AGBL4	1	48736241	-	1	48663243	-	ENSG00000162373	ENSG00000186094	Read-Through
BEND5-AGBL4	BEND5	AGBL4	1	48758900	-	1	48663241	-	ENSG00000162373	ENSG00000186094	Read-Through
BEST4-KLHL30	BEST4	KLHL30	1	44783585	-	2	238152131	+	ENSG00000142959	ENSG00000168427	inter-chromosomal
BET1L-TMEM192	BET1L	TMEM192	11	202924	-	4	165074412	-	ENSG00000177951	ENSG00000170088	inter-chromosomal
BICD2-IPPK	BICD2	IPPK	9	92715253	-	9	92658681	-	ENSG00000185963	ENSG00000127080	Read-Through
BIN1-CKM	BIN1	CKM	2	127050800	-	19	45306743	-	ENSG00000136717	ENSG00000104879	inter-chromosomal
BIN2-KIAA0907	BIN2	KIAA0907	12	51322585	-	1	155926740	-	ENSG00000110934	ENSG00000132680	inter-chromosomal
BIN2-MITD1	BIN2	MITD1	12	51304120	-	2	99161664	-	ENSG00000110934	ENSG00000158411	inter-chromosomal
BIRC6-HAUS5	BIRC6	HAUS5	2	32518946	+	19	35624075	+	ENSG00000115760	ENSG00000249115	inter-chromosomal
BLCAP-MRPL30	BLCAP	MRPL30	20	37492472	-	2	99196002	+	ENSG00000166619	ENSG00000185414	inter-chromosomal
BLCAP-NNAT	BLCAP	NNAT	20	37519301	-	20	37521215	+	ENSG00000166619	ENSG00000053438	intra-others
BLCAP-NNAT	BLCAP	NNAT	20	37519302	-	20	37521215	+	ENSG00000166619	ENSG00000053438	intra-others
BLCAP-NNAT	BLCAP	NNAT	20	37519311	-	20	37521215	+	ENSG00000166619	ENSG00000053438	intra-others
BLCAP-NNAT	BLCAP	NNAT	20	37519313	-	20	37521215	+	ENSG00000166619	ENSG00000053438	intra-others
BLCAP-NNAT	BLCAP	NNAT	20	37519321	-	20	37521215	+	ENSG00000166619	ENSG00000053438	intra-others
BLCAP-NNAT	BLCAP	NNAT	20	37519325	-	20	37521215	+	ENSG00000166619	ENSG00000053438	intra-others
BLCAP-NNAT	BLCAP	NNAT	20	37519326	-	20	37521215	+	ENSG00000166619	ENSG00000053438	intra-others
BLCAP-NNAT	BLCAP	NNAT	20	37521319	-	20	37522990	+	ENSG00000166619	ENSG00000053438	intra-others
BLNK-CARD8	BLNK	CARD8	10	96223826	-	19	48215230	-	ENSG00000095585	ENSG00000105483	inter-chromosomal
BLOC1S1-RDH5	BLOC1S1	RDH5	12	55719223	+	12	55721241	+	ENSG00000135441	ENSG00000135437	Read-Through
BLOC1S1-RDH5	BLOC1S1	RDH5	12	55719223	+	12	55721300	+	ENSG00000135441	ENSG00000135437	Read-Through
BLOC1S1-RDH5	BLOC1S1	RDH5	12	55719223	+	12	55721326	+	ENSG00000135441	ENSG00000135437	Read-Through
BLOC1S1-RDH5	BLOC1S1	RDH5	12	55719223	+	12	55723886	+	ENSG00000135441	ENSG00000135437	Read-Through
BLOC1S1-RDH5	BLOC1S1	RDH5	12	55719703	+	12	55721387	+	ENSG00000135441	ENSG00000135437	Read-Through
BLOC1S2-CWF19L1	BLOC1S2	CWF19L1	10	100275137	-	10	100262063	-	ENSG00000196072	ENSG00000095485	Read-Through
BLOC1S2-CWF19L1	BLOC1S2	CWF19L1	10	100280124	-	10	100262063	-	ENSG00000196072	ENSG00000095485	Read-Through
BLOC1S6-SQRDL	BLOC1S6	SQRDL	15	45592276	+	15	45658907	+	ENSG00000104164	ENSG00000137767	Read-Through
BLOC1S6-SQRDL	BLOC1S6	SQRDL	15	45605514	+	15	45658907	+	ENSG00000104164	ENSG00000137767	Read-Through
BLOC1S6-SQRDL	BLOC1S6	SQRDL	15	45606517	+	15	45658907	+	ENSG00000104164	ENSG00000137767	Read-Through
BMF-RAB13	BMF	RAB13	15	40106582	-	1	153982465	-	ENSG00000104081	ENSG00000143545	inter-chromosomal
BMS1-AGAP4	BMS1	AGAP4	10	42793991	+	10	45848912	-	ENSG00000165733	ENSG00000188234	intra-others
BMS1-AQP7	BMS1	AQP7	10	42823783	+	9	33401288	-	ENSG00000165733	ENSG00000165269	inter-chromosomal
BMS1-CTGLF11P	BMS1	CTGLF11P	10	42791769	+	10	46350518	+	ENSG00000165733	ENSG00000279058	intra-others
BMS1-CTGLF11P	BMS1	CTGLF11P	10	42793991	+	10	46340182	+	ENSG00000165733	ENSG00000279058	intra-others
BMS1-TIMM23B	BMS1	TIMM23B	10	42793991	+	10	49973012	+	ENSG00000165733	ENSG00000204152	intra-others
BNC2-HIF3A	BNC2	HIF3A	9	16727795	-	19	46340714	+	ENSG00000173068	ENSG00000124440	inter-chromosomal
BNIPL-C1orf56	BNIPL	C1orf56	1	151046165	+	1	151050438	+	ENSG00000163141	ENSG00000143443	Read-Through
BNIPL-C1orf56	BNIPL	C1orf56	1	151047600	+	1	151047740	+	ENSG00000163141	ENSG00000143443	Read-Through
BOP1-MROH1	BOP1	MROH1	8	144262102	-	8	144261145	+	ENSG00000261236	ENSG00000179832	intra-others
BOP1-MROH1	BOP1	MROH1	8	144262102	-	8	144261218	+	ENSG00000261236	ENSG00000179832	intra-others
BOP1-MROH1	BOP1	MROH1	8	144262102	-	8	144261286	+	ENSG00000261236	ENSG00000179832	intra-others
BPGM-AKR1B10	BPGM	AKR1B10	7	134662108	+	7	134530643	+	ENSG00000172331	ENSG00000198074	intra-others
BPHL-TUBB2A	BPHL	TUBB2A	6	3153578	+	6	3154082	-	ENSG00000137274	ENSG00000137267	intra-others
BPIFC-RTCB	BPIFC	RTCB	22	32415915	-	22	32408833	-	ENSG00000184459	ENSG00000100220	Read-Through
BPTF-AMZ2	BPTF	AMZ2	17	67826337	+	17	68249011	+	ENSG00000171634	ENSG00000196704	intra-others
BPTF-AMZ2	BPTF	AMZ2	17	67826337	+	17	68250794	+	ENSG00000171634	ENSG00000196704	intra-others
BPTF-ARL17B	BPTF	ARL17B	17	67826337	+	17	46275418	-	ENSG00000171634	ENSG00000228696	intra-others
BPTF-C15orf40	BPTF	C15orf40	17	67826337	+	15	82999058	-	ENSG00000171634	ENSG00000169609	inter-chromosomal
BPTF-GBP5	BPTF	GBP5	17	67826337	+	1	89272734	-	ENSG00000171634	ENSG00000154451	inter-chromosomal
BPTF-LRRC37A2	BPTF	LRRC37A2	17	67826337	+	17	46511511	+	ENSG00000171634	ENSG00000238083	intra-others
BPTF-LRRC37A2	BPTF	LRRC37A2	17	67826337	+	17	46512316	+	ENSG00000171634	ENSG00000238083	intra-others
BPTF-LRRC37A2	BPTF	LRRC37A2	17	67826337	+	17	46517362	+	ENSG00000171634	ENSG00000238083	intra-others
BPTF-LRRC37A2	BPTF	LRRC37A2	17	67826337	+	17	46520212	+	ENSG00000171634	ENSG00000238083	intra-others
BPTF-LRRC37A2	BPTF	LRRC37A2	17	67826337	+	17	46540176	+	ENSG00000171634	ENSG00000238083	intra-others
BPTF-LRRC37A2	BPTF	LRRC37A2	17	67826337	+	17	46546255	+	ENSG00000171634	ENSG00000238083	intra-others
BPTF-LRRC37A2	BPTF	LRRC37A2	17	67826337	+	17	46548163	+	ENSG00000171634	ENSG00000238083	intra-others
BPTF-LRRC37A2	BPTF	LRRC37A2	17	67826337	+	17	46548312	+	ENSG00000171634	ENSG00000238083	intra-others
BPTF-LRRC37A3	BPTF	LRRC37A3	17	67826337	+	17	64892600	-	ENSG00000171634	ENSG00000176809	intra-others
BPTF-LRRC37A3	BPTF	LRRC37A3	17	67826337	+	17	64897654	-	ENSG00000171634	ENSG00000176809	intra-others
BPTF-LRRC37A3	BPTF	LRRC37A3	17	67826337	+	17	64898459	-	ENSG00000171634	ENSG00000176809	intra-others
BPTF-LRRC37A3	BPTF	LRRC37A3	17	67826337	+	17	64898484	-	ENSG00000171634	ENSG00000176809	intra-others
BPTF-LRRC37A3	BPTF	LRRC37A3	17	67826337	+	17	64905491	-	ENSG00000171634	ENSG00000176809	intra-others
BPTF-LRRC37A	BPTF	LRRC37A	17	67826337	+	17	46299794	+	ENSG00000171634	ENSG00000176681	intra-others
BPTF-LRRC37A	BPTF	LRRC37A	17	67826337	+	17	46302638	+	ENSG00000171634	ENSG00000176681	intra-others
BPTF-LRRC37A	BPTF	LRRC37A	17	67826337	+	17	46322322	+	ENSG00000171634	ENSG00000176681	intra-others
BPTF-LRRC37A	BPTF	LRRC37A	17	67826337	+	17	46328392	+	ENSG00000171634	ENSG00000176681	intra-others
BPTF-LRRC37A	BPTF	LRRC37A	17	67826337	+	17	46330450	+	ENSG00000171634	ENSG00000176681	intra-others
BPTF-LRRC37B	BPTF	LRRC37B	17	67826337	+	17	32021393	+	ENSG00000171634	ENSG00000185158	intra-others
BPTF-LRRC37B	BPTF	LRRC37B	17	67826337	+	17	32024711	+	ENSG00000171634	ENSG00000185158	intra-others
BPTF-LRRC37B	BPTF	LRRC37B	17	67826337	+	17	32045700	+	ENSG00000171634	ENSG00000185158	intra-others
BPTF-RDM1	BPTF	RDM1	17	67826337	+	17	35920272	-	ENSG00000171634	ENSG00000278023	intra-others
BRAP-PCNP	BRAP	PCNP	12	111672661	-	3	101579842	+	ENSG00000089234	ENSG00000081154	inter-chromosomal
BRCA1-VAT1	BRCA1	VAT1	17	43045662	-	17	43018799	-	ENSG00000012048	ENSG00000108828	intra-others
BRCA1-VAT1	BRCA1	VAT1	17	43047644	-	17	43018800	-	ENSG00000012048	ENSG00000108828	intra-others
BRD3-KAT7	BRD3	KAT7	9	134030305	-	17	49830209	+	ENSG00000169925	ENSG00000136504	inter-chromosomal
BRD3-MOGAT3	BRD3	MOGAT3	9	134030305	-	7	101195859	-	ENSG00000169925	ENSG00000106384	inter-chromosomal
BRD3-MOGAT3	BRD3	MOGAT3	9	134030305	-	7	101195860	-	ENSG00000169925	ENSG00000106384	inter-chromosomal
BRD3-SLC31A1	BRD3	SLC31A1	9	134030305	-	9	113262749	+	ENSG00000169925	ENSG00000136868	intra-others
BRD3-VPS53	BRD3	VPS53	9	134030305	-	17	518109	-	ENSG00000169925	ENSG00000141252	inter-chromosomal
BRDT-EPHX4	BRDT	EPHX4	1	92005299	+	1	92032505	+	ENSG00000137948	ENSG00000172031	Read-Through
BRDT-EPHX4	BRDT	EPHX4	1	92005302	+	1	92032505	+	ENSG00000137948	ENSG00000172031	Read-Through
BRF1-KDM4A	BRF1	KDM4A	14	105305157	-	1	43671505	+	ENSG00000185024	ENSG00000066135	inter-chromosomal
BRF1-KDM4A	BRF1	KDM4A	14	105305289	-	1	43671505	+	ENSG00000185024	ENSG00000066135	inter-chromosomal
BRF1-KDM4A	BRF1	KDM4A	14	105305293	-	1	43671505	+	ENSG00000185024	ENSG00000066135	inter-chromosomal
BRF1-NDUFB1	BRF1	NDUFB1	14	105228820	-	14	92117984	-	ENSG00000185024	ENSG00000183648	intra-others
BRF1-UFD1L	BRF1	UFD1L	14	105304414	-	22	19455769	-	ENSG00000185024	ENSG00000070010	inter-chromosomal
BRI3-BAIAP2L1	BRI3	BAIAP2L1	7	98282453	+	7	98294111	-	ENSG00000164713	ENSG00000006453	intra-others
BRIX1-DNAJC16	BRIX1	DNAJC16	5	34925996	+	1	15569390	+	ENSG00000113460	ENSG00000116138	inter-chromosomal
BRIX1-DNAJC16	BRIX1	DNAJC16	5	34925996	+	1	15569391	+	ENSG00000113460	ENSG00000116138	inter-chromosomal
BRIX1-LMX1B	BRIX1	LMX1B	5	34925996	+	9	126697586	+	ENSG00000113460	ENSG00000136944	inter-chromosomal
BRK1-MTIF3	BRK1	MTIF3	3	10115819	+	13	27441065	-	ENSG00000254999	ENSG00000122033	inter-chromosomal
BRK1-MTIF3	BRK1	MTIF3	3	10115819	+	13	27441086	-	ENSG00000254999	ENSG00000122033	inter-chromosomal
BRK1-TRMT11	BRK1	TRMT11	3	10115819	+	6	126008657	+	ENSG00000254999	ENSG00000066651	inter-chromosomal
BRK1-VHL	BRK1	VHL	3	10115819	+	3	10146514	+	ENSG00000254999	ENSG00000134086	Read-Through
BRK1-VHL	BRK1	VHL	3	10125693	+	3	10146514	+	ENSG00000254999	ENSG00000134086	Read-Through
BRSK1-GDE1	BRSK1	GDE1	19	55312533	+	16	19502703	-	ENSG00000160469	ENSG00000006007	inter-chromosomal
BRSK1-KIAA0930	BRSK1	KIAA0930	19	55312533	+	22	45194385	-	ENSG00000160469	ENSG00000100364	inter-chromosomal
BRSK1-KIAA0930	BRSK1	KIAA0930	19	55312533	+	22	45194386	-	ENSG00000160469	ENSG00000100364	inter-chromosomal
BRSK1-KIAA0930	BRSK1	KIAA0930	19	55312533	+	22	45194387	-	ENSG00000160469	ENSG00000100364	inter-chromosomal
BRSK1-KIAA0930	BRSK1	KIAA0930	19	55312533	+	22	45194389	-	ENSG00000160469	ENSG00000100364	inter-chromosomal
BRSK1-KIAA0930	BRSK1	KIAA0930	19	55312533	+	22	45194390	-	ENSG00000160469	ENSG00000100364	inter-chromosomal
BRSK1-KIAA0930	BRSK1	KIAA0930	19	55312533	+	22	45194391	-	ENSG00000160469	ENSG00000100364	inter-chromosomal
BRSK1-KIAA0930	BRSK1	KIAA0930	19	55312533	+	22	45194392	-	ENSG00000160469	ENSG00000100364	inter-chromosomal
BRWD1-PSMG1	BRWD1	PSMG1	21	39196498	-	21	39180436	-	ENSG00000185658	ENSG00000183527	Read-Through
BRWD1-PSMG1	BRWD1	PSMG1	21	39196498	-	21	39181878	-	ENSG00000185658	ENSG00000183527	Read-Through
BSDC1-DUSP19	BSDC1	DUSP19	1	32365103	-	2	183099420	+	ENSG00000160058	ENSG00000162999	inter-chromosomal
BSDC1-FAM229A	BSDC1	FAM229A	1	32368447	-	1	32362486	-	ENSG00000160058	ENSG00000225828	Read-Through
BSDC1-FAM229A	BSDC1	FAM229A	1	32368447	-	1	32364209	-	ENSG00000160058	ENSG00000225828	Read-Through
BSG-HCN2	BSG	HCN2	19	572701	+	19	603544	+	ENSG00000172270	ENSG00000099822	Read-Through
BSN-APEH	BSN	APEH	3	49665318	+	3	49675694	+	ENSG00000164061	ENSG00000164062	Read-Through
BST1-IGSF1	BST1	IGSF1	4	15722935	+	X	131299763	-	ENSG00000109743	ENSG00000147255	inter-chromosomal
BTAF1-C1orf21	BTAF1	C1orf21	10	91942568	+	1	184568400	+	ENSG00000095564	ENSG00000116667	inter-chromosomal
BTBD19-GPR157	BTBD19	GPR157	1	44815585	+	1	9101426	-	ENSG00000222009	ENSG00000180758	intra-others
BTBD19-IDH2	BTBD19	IDH2	1	44815585	+	15	90083534	-	ENSG00000222009	ENSG00000182054	inter-chromosomal
BTBD19-IL6R	BTBD19	IL6R	1	44815585	+	1	154466445	+	ENSG00000222009	ENSG00000160712	intra-others
BTBD19-IL6R	BTBD19	IL6R	1	44815585	+	1	154466454	+	ENSG00000222009	ENSG00000160712	intra-others
BTBD19-IL6R	BTBD19	IL6R	1	44815585	+	1	154466459	+	ENSG00000222009	ENSG00000160712	intra-others
BTBD19-SNX1	BTBD19	SNX1	1	44815585	+	15	64096029	+	ENSG00000222009	ENSG00000028528	inter-chromosomal
BTG3-CXADR	BTG3	CXADR	21	17593653	-	21	17593162	+	ENSG00000154640	ENSG00000154639	intra-others
BTG3-CXADR	BTG3	CXADR	21	17593653	-	21	17593183	+	ENSG00000154640	ENSG00000154639	intra-others
BTN3A3-PLA2R1	BTN3A3	PLA2R1	6	26450133	+	2	159939332	-	ENSG00000111801	ENSG00000153246	inter-chromosomal
BTN3A3-PLA2R1	BTN3A3	PLA2R1	6	26450133	+	2	159939336	-	ENSG00000111801	ENSG00000153246	inter-chromosomal
BTN3A3-WDR3	BTN3A3	WDR3	6	26450133	+	1	117963548	+	ENSG00000111801	ENSG00000065183	inter-chromosomal
BTN3A3-WDR3	BTN3A3	WDR3	6	26450133	+	1	117963553	+	ENSG00000111801	ENSG00000065183	inter-chromosomal
BUB1-PAX5	BUB1	PAX5	2	110637698	-	9	36834758	-	ENSG00000169679	ENSG00000196092	inter-chromosomal
BUD31-CARS	BUD31	CARS	7	99411186	+	11	3028446	-	ENSG00000106245	ENSG00000110619	inter-chromosomal
BUD31-SLC27A1	BUD31	SLC27A1	7	99411186	+	19	17498552	+	ENSG00000106245	ENSG00000130304	inter-chromosomal
BZW2-TSPAN13	BZW2	TSPAN13	7	16697061	+	7	16776211	+	ENSG00000136261	ENSG00000106537	Read-Through
BZW2-TSPAN13	BZW2	TSPAN13	7	16704669	+	7	16776211	+	ENSG00000136261	ENSG00000106537	Read-Through
C10orf113-NEBL	C10orf113	NEBL	10	21146342	-	10	21020201	-	ENSG00000204683	ENSG00000078114	Read-Through
C10orf11-ZNF410	C10orf11	ZNF410	10	76324485	+	14	73923485	+	ENSG00000148655	ENSG00000119725	inter-chromosomal
C10orf11-ZNF527	C10orf11	ZNF527	10	76324487	+	19	37379495	+	ENSG00000148655	ENSG00000189164	inter-chromosomal
C10orf131-PGBD2	C10orf131	PGBD2	10	95913436	+	1	248919415	+	ENSG00000173088	ENSG00000185220	inter-chromosomal
C10orf131-PGBD2	C10orf131	PGBD2	10	95913437	+	1	248919416	+	ENSG00000173088	ENSG00000185220	inter-chromosomal
C10orf131-PGBD2	C10orf131	PGBD2	10	95913437	+	1	248919560	+	ENSG00000173088	ENSG00000185220	inter-chromosomal
C10orf131-PGBD2	C10orf131	PGBD2	10	95913437	+	1	248919565	+	ENSG00000173088	ENSG00000185220	inter-chromosomal
C10orf2-AUTS2	C10orf2	AUTS2	10	100987614	+	7	69599738	+	ENSG00000107815	ENSG00000158321	inter-chromosomal
C10orf54-C10orf105	C10orf54	C10orf105	10	71750122	-	10	71716342	-	ENSG00000107738	ENSG00000214688	Read-Through
C10orf54-C10orf105	C10orf54	C10orf105	10	71750474	-	10	71716342	-	ENSG00000107738	ENSG00000214688	Read-Through
C10orf54-C10orf105	C10orf54	C10orf105	10	71750667	-	10	71716342	-	ENSG00000107738	ENSG00000214688	Read-Through
C10orf62-HOGA1	C10orf62	HOGA1	10	97590684	+	10	97598775	+	ENSG00000203942	ENSG00000241935	Read-Through
C10orf76-KCNIP2	C10orf76	KCNIP2	10	101849776	-	10	101829199	-	ENSG00000120029	ENSG00000120049	Read-Through
C10orf76-KCNIP2	C10orf76	KCNIP2	10	101849776	-	10	101843738	-	ENSG00000120029	ENSG00000120049	Read-Through
C10orf76-KPNA4	C10orf76	KPNA4	10	101993538	-	3	160496118	-	ENSG00000120029	ENSG00000186432	inter-chromosomal
C10orf76-MTRF1	C10orf76	MTRF1	10	101993538	-	13	41262167	-	ENSG00000120029	ENSG00000120662	inter-chromosomal
C11orf31-CTNND1	C11orf31	CTNND1	11	57742960	+	11	57789037	+	ENSG00000211450	ENSG00000198561	intra-others
C11orf31-CTNND1	C11orf31	CTNND1	11	57742984	+	11	57789037	+	ENSG00000211450	ENSG00000198561	intra-others
C11orf31-CTNND1	C11orf31	CTNND1	11	57742984	+	11	57794010	+	ENSG00000211450	ENSG00000198561	intra-others
C11orf31-CTNND1	C11orf31	CTNND1	11	57742984	+	11	57795577	+	ENSG00000211450	ENSG00000198561	intra-others
C11orf45-KCNJ1	C11orf45	KCNJ1	11	128904431	-	11	128840264	-	ENSG00000174370	ENSG00000151704	intra-others
C11orf49-ZNF37A	C11orf49	ZNF37A	11	46987871	+	10	38123380	+	ENSG00000149179	ENSG00000075407	inter-chromosomal
C11orf49-ZNF37A	C11orf49	ZNF37A	11	46987872	+	10	38123381	+	ENSG00000149179	ENSG00000075407	inter-chromosomal
C11orf49-ZNF37A	C11orf49	ZNF37A	11	46987872	+	10	38123472	+	ENSG00000149179	ENSG00000075407	inter-chromosomal
C11orf54-MED17	C11orf54	MED17	11	93759858	+	11	93788001	+	ENSG00000182919	ENSG00000042429	Read-Through
C11orf54-MRRF	C11orf54	MRRF	11	93764749	+	9	122323740	+	ENSG00000182919	ENSG00000148187	inter-chromosomal
C11orf54-MRRF	C11orf54	MRRF	11	93764749	+	9	122323741	+	ENSG00000182919	ENSG00000148187	inter-chromosomal
C11orf58-KIAA1875	C11orf58	KIAA1875	11	16748592	+	8	144118153	+	ENSG00000110696	ENSG00000179698	inter-chromosomal
C11orf70-YAP1	C11orf70	YAP1	11	102081281	+	11	102114144	+	ENSG00000137691	ENSG00000137693	Read-Through
C11orf73-CCDC81	C11orf73	CCDC81	11	86337529	+	11	86386050	+	ENSG00000149196	ENSG00000149201	Read-Through
C11orf73-CCDC81	C11orf73	CCDC81	11	86345863	+	11	86386050	+	ENSG00000149196	ENSG00000149201	Read-Through
C11orf80-RCE1	C11orf80	RCE1	11	66838445	+	11	66843759	+	ENSG00000173715	ENSG00000173653	Read-Through
C11orf80-RCE1	C11orf80	RCE1	11	66843324	+	11	66843240	+	ENSG00000173715	ENSG00000173653	Read-Through
C11orf96-TOR3A	C11orf96	TOR3A	11	43933147	+	1	179097829	+	ENSG00000187479	ENSG00000186283	inter-chromosomal
C11orf98-LBHD1	C11orf98	LBHD1	11	62664851	-	11	62664923	-	ENSG00000278615	ENSG00000162194	Read-Through
C12orf10-TMEM170A	C12orf10	TMEM170A	12	53303848	+	16	75444466	-	ENSG00000139637	ENSG00000166822	inter-chromosomal
C12orf10-ZNF175	C12orf10	ZNF175	12	53303848	+	19	51591774	+	ENSG00000139637	ENSG00000105497	inter-chromosomal
C12orf42-GLCE	C12orf42	GLCE	12	103263327	-	15	69196414	+	ENSG00000179088	ENSG00000138604	inter-chromosomal
C12orf42-SETMAR	C12orf42	SETMAR	12	103263326	-	3	4316212	+	ENSG00000179088	ENSG00000170364	inter-chromosomal
C12orf54-FAM204A	C12orf54	FAM204A	12	48488956	+	10	118310474	-	ENSG00000177627	ENSG00000165669	inter-chromosomal
C12orf54-FAM204A	C12orf54	FAM204A	12	48489294	+	10	118310474	-	ENSG00000177627	ENSG00000165669	inter-chromosomal
C12orf60-PDE6H	C12orf60	PDE6H	12	14803751	+	12	14977972	+	ENSG00000182993	ENSG00000139053	intra-others
C12orf65-ARHGAP29	C12orf65	ARHGAP29	12	123257959	+	1	94177208	-	ENSG00000130921	ENSG00000137962	inter-chromosomal
C12orf65-PUS1	C12orf65	PUS1	12	123257455	+	12	131939172	+	ENSG00000130921	ENSG00000177192	intra-others
C12orf65-PUS1	C12orf65	PUS1	12	123257455	+	12	131939173	+	ENSG00000130921	ENSG00000177192	intra-others
C12orf65-PUS1	C12orf65	PUS1	12	123257455	+	12	131941290	+	ENSG00000130921	ENSG00000177192	intra-others
C12orf73-HSP90B1	C12orf73	HSP90B1	12	103950202	-	12	103943766	+	ENSG00000204954	ENSG00000166598	intra-others
C12orf76-DUSP18	C12orf76	DUSP18	12	110057190	-	22	30652222	-	ENSG00000174456	ENSG00000167065	inter-chromosomal
C12orf76-TTLL3	C12orf76	TTLL3	12	110073421	-	3	9827587	+	ENSG00000174456	ENSG00000214021	inter-chromosomal
C14orf105-SLC35F6	C14orf105	SLC35F6	14	57480595	-	2	26778963	+	ENSG00000100557	ENSG00000213699	inter-chromosomal
C14orf159-ERVW-1	C14orf159	ERVW-1	14	91225632	+	7	92472162	-	ENSG00000133943	ENSG00000242950	inter-chromosomal
C14orf159-FAM179B	C14orf159	FAM179B	14	91224939	+	14	45022910	+	ENSG00000133943	ENSG00000198718	intra-others
C14orf159-FAM179B	C14orf159	FAM179B	14	91225631	+	14	45022908	+	ENSG00000133943	ENSG00000198718	intra-others
C14orf159-FAM179B	C14orf159	FAM179B	14	91225632	+	14	45022909	+	ENSG00000133943	ENSG00000198718	intra-others
C14orf159-RDH10	C14orf159	RDH10	14	91199905	+	8	73323674	+	ENSG00000133943	ENSG00000121039	inter-chromosomal
C14orf159-ZNF780A	C14orf159	ZNF780A	14	91225632	+	19	40072958	-	ENSG00000133943	ENSG00000197782	inter-chromosomal
C14orf159-ZNF780A	C14orf159	ZNF780A	14	91225632	+	19	40072972	-	ENSG00000133943	ENSG00000197782	inter-chromosomal
C14orf166-NID2	C14orf166	NID2	14	52010691	+	14	52011751	-	ENSG00000087302	ENSG00000087303	intra-others
C14orf37-CDH6	C14orf37	CDH6	14	58297955	-	5	31326722	+	ENSG00000139971	ENSG00000113361	inter-chromosomal
C14orf37-FOXO3	C14orf37	FOXO3	14	58297955	-	6	108683534	+	ENSG00000139971	ENSG00000118689	inter-chromosomal
C14orf37-HMGB1	C14orf37	HMGB1	14	58291635	-	13	30461376	-	ENSG00000139971	ENSG00000189403	inter-chromosomal
C14orf37-MRPS23	C14orf37	MRPS23	14	58297955	-	17	57838266	-	ENSG00000139971	ENSG00000181610	inter-chromosomal
C14orf37-RNASEK	C14orf37	RNASEK	14	58297955	-	17	7012973	+	ENSG00000139971	ENSG00000219200	inter-chromosomal
C14orf37-SLC16A7	C14orf37	SLC16A7	14	58297955	-	12	59783687	+	ENSG00000139971	ENSG00000118596	inter-chromosomal
C14orf37-SLC39A4	C14orf37	SLC39A4	14	58297954	-	8	144411718	-	ENSG00000139971	ENSG00000147804	inter-chromosomal
C14orf37-SLC39A4	C14orf37	SLC39A4	14	58297955	-	8	144411718	-	ENSG00000139971	ENSG00000147804	inter-chromosomal
C15orf26-IL16	C15orf26	IL16	15	81143820	+	15	81225299	+	ENSG00000156206	ENSG00000172349	Read-Through
C15orf26-IL16	C15orf26	IL16	15	81147931	+	15	81225299	+	ENSG00000156206	ENSG00000172349	Read-Through
C15orf38-AP3S2-AP3S2	C15orf38-AP3S2	AP3S2	15	89888561	-	15	89888634	-	ENSG00000250021	ENSG00000157823	Read-Through
C15orf57-CBX3	C15orf57	CBX3	15	40561981	-	7	26201745	+	ENSG00000128891	ENSG00000122565	inter-chromosomal
C15orf57-CBX3	C15orf57	CBX3	15	40562772	-	7	26201763	+	ENSG00000128891	ENSG00000122565	inter-chromosomal
C15orf57-CBX3	C15orf57	CBX3	15	40562772	-	7	26201769	+	ENSG00000128891	ENSG00000122565	inter-chromosomal
C15orf61-MAP2K5	C15orf61	MAP2K5	15	67521594	+	15	67550034	+	ENSG00000189227	ENSG00000137764	Read-Through
C16orf46-LMX1B	C16orf46	LMX1B	16	81061206	-	9	126697859	+	ENSG00000166455	ENSG00000136944	inter-chromosomal
C16orf46-LMX1B	C16orf46	LMX1B	16	81066193	-	9	126697859	+	ENSG00000166455	ENSG00000136944	inter-chromosomal
C16orf46-LMX1B	C16orf46	LMX1B	16	81077136	-	9	126697854	+	ENSG00000166455	ENSG00000136944	inter-chromosomal
C16orf46-LMX1B	C16orf46	LMX1B	16	81077136	-	9	126697859	+	ENSG00000166455	ENSG00000136944	inter-chromosomal
C16orf52-VWA3A	C16orf52	VWA3A	16	22085750	+	16	22092538	+	ENSG00000185716	ENSG00000175267	Read-Through
C16orf52-VWA3A	C16orf52	VWA3A	16	22085750	+	16	22092561	+	ENSG00000185716	ENSG00000175267	Read-Through
C16orf87-COL4A2	C16orf87	COL4A2	16	46799888	-	13	110478003	+	ENSG00000155330	ENSG00000134871	inter-chromosomal
C17orf104-DBF4B	C17orf104	DBF4B	17	44688023	+	17	44722880	+	ENSG00000180336	ENSG00000161692	intra-others
C17orf104-DBF4B	C17orf104	DBF4B	17	44688293	+	17	44708643	+	ENSG00000180336	ENSG00000161692	intra-others
C17orf104-DBF4B	C17orf104	DBF4B	17	44688293	+	17	44722880	+	ENSG00000180336	ENSG00000161692	intra-others
C17orf107-CHRNE	C17orf107	CHRNE	17	4902932	+	17	4903074	-	ENSG00000205710	ENSG00000108556	intra-others
C17orf47-SEPT4	C17orf47	SEPT4	17	58541922	-	17	58526980	-	ENSG00000181013	ENSG00000108387	Read-Through
C17orf51-HSPA4L	C17orf51	HSPA4L	17	21535428	-	4	127813103	+	ENSG00000212719	ENSG00000164070	inter-chromosomal
C17orf62-HEXDC	C17orf62	HEXDC	17	82442643	-	17	82440313	+	ENSG00000178927	ENSG00000169660	intra-others
C17orf62-HEXDC	C17orf62	HEXDC	17	82442643	-	17	82441122	+	ENSG00000178927	ENSG00000169660	intra-others
C17orf62-HEXDC	C17orf62	HEXDC	17	82442643	-	17	82441147	+	ENSG00000178927	ENSG00000169660	intra-others
C17orf62-HEXDC	C17orf62	HEXDC	17	82442643	-	17	82441806	+	ENSG00000178927	ENSG00000169660	intra-others
C17orf62-HEXDC	C17orf62	HEXDC	17	82442643	-	17	82442187	+	ENSG00000178927	ENSG00000169660	intra-others
C17orf62-HEXDC	C17orf62	HEXDC	17	82442643	-	17	82442198	+	ENSG00000178927	ENSG00000169660	intra-others
C17orf62-HEXDC	C17orf62	HEXDC	17	82442643	-	17	82442222	+	ENSG00000178927	ENSG00000169660	intra-others
C17orf62-HEXDC	C17orf62	HEXDC	17	82442643	-	17	82442223	+	ENSG00000178927	ENSG00000169660	intra-others
C17orf62-HEXDC	C17orf62	HEXDC	17	82442643	-	17	82442229	+	ENSG00000178927	ENSG00000169660	intra-others
C17orf62-HEXDC	C17orf62	HEXDC	17	82442643	-	17	82442240	+	ENSG00000178927	ENSG00000169660	intra-others
C17orf62-HEXDC	C17orf62	HEXDC	17	82442643	-	17	82442241	+	ENSG00000178927	ENSG00000169660	intra-others
C17orf62-HEXDC	C17orf62	HEXDC	17	82442643	-	17	82442285	+	ENSG00000178927	ENSG00000169660	intra-others
C17orf62-HEXDC	C17orf62	HEXDC	17	82442644	-	17	82442221	+	ENSG00000178927	ENSG00000169660	intra-others
C17orf62-HEXDC	C17orf62	HEXDC	17	82442650	-	17	82440997	+	ENSG00000178927	ENSG00000169660	intra-others
C17orf74-FGF11	C17orf74	FGF11	17	7426050	+	17	7441471	+	ENSG00000184560	ENSG00000161958	intra-others
C17orf74-TMEM102	C17orf74	TMEM102	17	7426050	+	17	7435747	+	ENSG00000184560	ENSG00000181284	Read-Through
C17orf74-TMEM102	C17orf74	TMEM102	17	7426050	+	17	7435853	+	ENSG00000184560	ENSG00000181284	Read-Through
C17orf85-ITGAE	C17orf85	ITGAE	17	3812494	-	17	3777660	-	ENSG00000074356	ENSG00000083457	intra-others
C17orf98-CWC25	C17orf98	CWC25	17	38835088	-	17	38825481	-	ENSG00000275489	ENSG00000273559	Read-Through
C17orf98-CWC25	C17orf98	CWC25	17	38837141	-	17	38821073	-	ENSG00000275489	ENSG00000273559	Read-Through
C17orf98-CWC25	C17orf98	CWC25	17	38841183	-	17	38821073	-	ENSG00000275489	ENSG00000273559	Read-Through
C17orf99-SYNGR2	C17orf99	SYNGR2	17	78146911	+	17	78170817	+	ENSG00000187997	ENSG00000108639	Read-Through
C17orf99-SYNGR2	C17orf99	SYNGR2	17	78164364	+	17	78170817	+	ENSG00000187997	ENSG00000108639	Read-Through
C17orf99-SYNGR2	C17orf99	SYNGR2	17	78164662	+	17	78170817	+	ENSG00000187997	ENSG00000108639	Read-Through
C18orf8-CA13	C18orf8	CA13	18	23516423	+	8	85282970	+	ENSG00000141452	ENSG00000185015	inter-chromosomal
C18orf8-NPAS2	C18orf8	NPAS2	18	23516423	+	2	100986982	+	ENSG00000141452	ENSG00000170485	inter-chromosomal
C19orf25-DAZAP1	C19orf25	DAZAP1	19	1478774	-	19	1417500	+	ENSG00000119559	ENSG00000071626	intra-others
C19orf25-SPNS1	C19orf25	SPNS1	19	1478412	-	16	28980028	+	ENSG00000119559	ENSG00000169682	inter-chromosomal
C19orf25-VENTX	C19orf25	VENTX	19	1478774	-	10	133240589	+	ENSG00000119559	ENSG00000151650	inter-chromosomal
C19orf38-FAM221A	C19orf38	FAM221A	19	10858343	+	7	23688657	+	ENSG00000214212	ENSG00000188732	inter-chromosomal
C19orf40-DCUN1D3	C19orf40	DCUN1D3	19	32978222	+	16	20859872	-	ENSG00000131944	ENSG00000188215	inter-chromosomal
C19orf40-THBS1	C19orf40	THBS1	19	32978222	+	15	39596967	+	ENSG00000131944	ENSG00000137801	inter-chromosomal
C19orf44-CHERP	C19orf44	CHERP	19	16521352	+	19	16523253	-	ENSG00000105072	ENSG00000085872	intra-others
C19orf44-CHERP	C19orf44	CHERP	19	16521352	+	19	16523283	-	ENSG00000105072	ENSG00000085872	intra-others
C19orf44-CHERP	C19orf44	CHERP	19	16521352	+	19	16523284	-	ENSG00000105072	ENSG00000085872	intra-others
C19orf44-CHERP	C19orf44	CHERP	19	16521352	+	19	16525291	-	ENSG00000105072	ENSG00000085872	intra-others
C19orf45-WDR82	C19orf45	WDR82	19	7508450	+	3	52255545	-	ENSG00000198723	ENSG00000164091	inter-chromosomal
C19orf47-AKT2	C19orf47	AKT2	19	40322028	-	19	40257054	-	ENSG00000160392	ENSG00000105221	Read-Through
C19orf47-AKT2	C19orf47	AKT2	19	40322028	-	19	40265351	-	ENSG00000160392	ENSG00000105221	Read-Through
C19orf48-ADAMTS2	C19orf48	ADAMTS2	19	50803553	-	5	179151200	-	ENSG00000167747	ENSG00000087116	inter-chromosomal
C19orf60-SH3GLB2	C19orf60	SH3GLB2	19	18592336	+	9	129028121	-	ENSG00000006015	ENSG00000148341	inter-chromosomal
C19orf60-TMEM59L	C19orf60	TMEM59L	19	18588900	+	19	18613872	+	ENSG00000006015	ENSG00000105696	Read-Through
C19orf60-ZNF395	C19orf60	ZNF395	19	18592336	+	8	28385332	-	ENSG00000006015	ENSG00000186918	inter-chromosomal
C19orf70-DENND2A	C19orf70	DENND2A	19	5678830	-	7	140544011	-	ENSG00000174917	ENSG00000146966	inter-chromosomal
C19orf70-PPIB	C19orf70	PPIB	19	5679043	-	15	64159586	-	ENSG00000174917	ENSG00000166794	inter-chromosomal
C19orf71-MFSD12	C19orf71	MFSD12	19	3543679	+	19	3544562	-	ENSG00000183397	ENSG00000161091	intra-others
C19orf71-MFSD12	C19orf71	MFSD12	19	3544030	+	19	3544585	-	ENSG00000183397	ENSG00000161091	intra-others
C19orf71-MFSD12	C19orf71	MFSD12	19	3544030	+	19	3544587	-	ENSG00000183397	ENSG00000161091	intra-others
C19orf71-MFSD12	C19orf71	MFSD12	19	3544030	+	19	3544601	-	ENSG00000183397	ENSG00000161091	intra-others
C19orf71-MFSD12	C19orf71	MFSD12	19	3544030	+	19	3544603	-	ENSG00000183397	ENSG00000161091	intra-others
C19orf71-MFSD12	C19orf71	MFSD12	19	3544030	+	19	3544611	-	ENSG00000183397	ENSG00000161091	intra-others
C19orf71-MFSD12	C19orf71	MFSD12	19	3544030	+	19	3544614	-	ENSG00000183397	ENSG00000161091	intra-others
C19orf71-MFSD12	C19orf71	MFSD12	19	3544030	+	19	3544620	-	ENSG00000183397	ENSG00000161091	intra-others
C19orf71-MFSD12	C19orf71	MFSD12	19	3544030	+	19	3544623	-	ENSG00000183397	ENSG00000161091	intra-others
C19orf71-MFSD12	C19orf71	MFSD12	19	3544030	+	19	3544625	-	ENSG00000183397	ENSG00000161091	intra-others
C19orf71-MFSD12	C19orf71	MFSD12	19	3544030	+	19	3544628	-	ENSG00000183397	ENSG00000161091	intra-others
C19orf71-MFSD12	C19orf71	MFSD12	19	3544030	+	19	3544630	-	ENSG00000183397	ENSG00000161091	intra-others
C19orf71-MFSD12	C19orf71	MFSD12	19	3544030	+	19	3544665	-	ENSG00000183397	ENSG00000161091	intra-others
C19orf71-MFSD12	C19orf71	MFSD12	19	3544030	+	19	3544667	-	ENSG00000183397	ENSG00000161091	intra-others
C19orf71-MFSD12	C19orf71	MFSD12	19	3544030	+	19	3544672	-	ENSG00000183397	ENSG00000161091	intra-others
C19orf71-MFSD12	C19orf71	MFSD12	19	3544030	+	19	3544673	-	ENSG00000183397	ENSG00000161091	intra-others
C19orf71-MFSD12	C19orf71	MFSD12	19	3544030	+	19	3544685	-	ENSG00000183397	ENSG00000161091	intra-others
C19orf71-MFSD12	C19orf71	MFSD12	19	3544030	+	19	3544689	-	ENSG00000183397	ENSG00000161091	intra-others
C19orf71-MFSD12	C19orf71	MFSD12	19	3544030	+	19	3544690	-	ENSG00000183397	ENSG00000161091	intra-others
C19orf71-MFSD12	C19orf71	MFSD12	19	3544030	+	19	3544694	-	ENSG00000183397	ENSG00000161091	intra-others
C19orf71-MFSD12	C19orf71	MFSD12	19	3544030	+	19	3544695	-	ENSG00000183397	ENSG00000161091	intra-others
C19orf71-MFSD12	C19orf71	MFSD12	19	3544030	+	19	3544696	-	ENSG00000183397	ENSG00000161091	intra-others
C19orf71-MFSD12	C19orf71	MFSD12	19	3544030	+	19	3544700	-	ENSG00000183397	ENSG00000161091	intra-others
C19orf71-MFSD12	C19orf71	MFSD12	19	3544030	+	19	3544706	-	ENSG00000183397	ENSG00000161091	intra-others
C19orf71-MFSD12	C19orf71	MFSD12	19	3544030	+	19	3544707	-	ENSG00000183397	ENSG00000161091	intra-others
C19orf71-MFSD12	C19orf71	MFSD12	19	3544030	+	19	3544711	-	ENSG00000183397	ENSG00000161091	intra-others
C19orf71-MFSD12	C19orf71	MFSD12	19	3544030	+	19	3544713	-	ENSG00000183397	ENSG00000161091	intra-others
C19orf71-MFSD12	C19orf71	MFSD12	19	3544030	+	19	3544715	-	ENSG00000183397	ENSG00000161091	intra-others
C19orf71-MFSD12	C19orf71	MFSD12	19	3544030	+	19	3544718	-	ENSG00000183397	ENSG00000161091	intra-others
C19orf71-MFSD12	C19orf71	MFSD12	19	3544030	+	19	3544720	-	ENSG00000183397	ENSG00000161091	intra-others
C19orf71-MFSD12	C19orf71	MFSD12	19	3544030	+	19	3544721	-	ENSG00000183397	ENSG00000161091	intra-others
C19orf71-MFSD12	C19orf71	MFSD12	19	3544030	+	19	3544725	-	ENSG00000183397	ENSG00000161091	intra-others
C19orf71-MFSD12	C19orf71	MFSD12	19	3544030	+	19	3544727	-	ENSG00000183397	ENSG00000161091	intra-others
C19orf71-MFSD12	C19orf71	MFSD12	19	3544030	+	19	3544829	-	ENSG00000183397	ENSG00000161091	intra-others
C19orf71-MFSD12	C19orf71	MFSD12	19	3544030	+	19	3544839	-	ENSG00000183397	ENSG00000161091	intra-others
C19orf71-MFSD12	C19orf71	MFSD12	19	3544030	+	19	3544843	-	ENSG00000183397	ENSG00000161091	intra-others
C19orf71-MFSD12	C19orf71	MFSD12	19	3544030	+	19	3544846	-	ENSG00000183397	ENSG00000161091	intra-others
C19orf71-MFSD12	C19orf71	MFSD12	19	3544030	+	19	3544851	-	ENSG00000183397	ENSG00000161091	intra-others
C19orf71-MFSD12	C19orf71	MFSD12	19	3544030	+	19	3544853	-	ENSG00000183397	ENSG00000161091	intra-others
C19orf71-MFSD12	C19orf71	MFSD12	19	3544030	+	19	3544854	-	ENSG00000183397	ENSG00000161091	intra-others
C19orf71-MFSD12	C19orf71	MFSD12	19	3544030	+	19	3544855	-	ENSG00000183397	ENSG00000161091	intra-others
C19orf71-MFSD12	C19orf71	MFSD12	19	3544030	+	19	3544856	-	ENSG00000183397	ENSG00000161091	intra-others
C19orf71-MFSD12	C19orf71	MFSD12	19	3544030	+	19	3544866	-	ENSG00000183397	ENSG00000161091	intra-others
C19orf71-MFSD12	C19orf71	MFSD12	19	3544030	+	19	3544871	-	ENSG00000183397	ENSG00000161091	intra-others
C19orf71-MFSD12	C19orf71	MFSD12	19	3544030	+	19	3544876	-	ENSG00000183397	ENSG00000161091	intra-others
C19orf71-MFSD12	C19orf71	MFSD12	19	3544030	+	19	3544877	-	ENSG00000183397	ENSG00000161091	intra-others
C19orf71-MFSD12	C19orf71	MFSD12	19	3544030	+	19	3544879	-	ENSG00000183397	ENSG00000161091	intra-others
C19orf71-MFSD12	C19orf71	MFSD12	19	3544030	+	19	3544918	-	ENSG00000183397	ENSG00000161091	intra-others
C19orf71-MFSD12	C19orf71	MFSD12	19	3544030	+	19	3544922	-	ENSG00000183397	ENSG00000161091	intra-others
C19orf71-MFSD12	C19orf71	MFSD12	19	3544030	+	19	3544927	-	ENSG00000183397	ENSG00000161091	intra-others
C19orf71-MFSD12	C19orf71	MFSD12	19	3544030	+	19	3544928	-	ENSG00000183397	ENSG00000161091	intra-others
C19orf71-MFSD12	C19orf71	MFSD12	19	3544030	+	19	3544942	-	ENSG00000183397	ENSG00000161091	intra-others
C19orf81-IMPACT	C19orf81	IMPACT	19	50659310	+	18	24451523	+	ENSG00000235034	ENSG00000154059	inter-chromosomal
C19orf81-KDM2A	C19orf81	KDM2A	19	50659310	+	11	67254335	+	ENSG00000235034	ENSG00000173120	inter-chromosomal
C1D-CCDC7	C1D	CCDC7	2	68046344	-	10	32511524	+	ENSG00000197223	ENSG00000216937	inter-chromosomal
C1QL3-PTER	C1QL3	PTER	10	16513743	-	10	16513163	+	ENSG00000165985	ENSG00000165983	intra-others
C1QL3-PTER	C1QL3	PTER	10	16513743	-	10	16513165	+	ENSG00000165985	ENSG00000165983	intra-others
C1QL3-PTER	C1QL3	PTER	10	16513743	-	10	16513173	+	ENSG00000165985	ENSG00000165983	intra-others
C1QL3-PTER	C1QL3	PTER	10	16513743	-	10	16513222	+	ENSG00000165985	ENSG00000165983	intra-others
C1QL3-PTER	C1QL3	PTER	10	16513743	-	10	16513238	+	ENSG00000165985	ENSG00000165983	intra-others
C1QL3-PTER	C1QL3	PTER	10	16513743	-	10	16513269	+	ENSG00000165985	ENSG00000165983	intra-others
C1QL3-PTER	C1QL3	PTER	10	16513743	-	10	16513270	+	ENSG00000165985	ENSG00000165983	intra-others
C1QL3-PTER	C1QL3	PTER	10	16513743	-	10	16513272	+	ENSG00000165985	ENSG00000165983	intra-others
C1QL3-PTER	C1QL3	PTER	10	16513743	-	10	16513276	+	ENSG00000165985	ENSG00000165983	intra-others
C1QL3-PTER	C1QL3	PTER	10	16513743	-	10	16513288	+	ENSG00000165985	ENSG00000165983	intra-others
C1QL3-PTER	C1QL3	PTER	10	16513743	-	10	16513296	+	ENSG00000165985	ENSG00000165983	intra-others
C1QL3-PTER	C1QL3	PTER	10	16513743	-	10	16513298	+	ENSG00000165985	ENSG00000165983	intra-others
C1QL3-PTER	C1QL3	PTER	10	16513743	-	10	16513333	+	ENSG00000165985	ENSG00000165983	intra-others
C1QTNF2-CCNJL	C1QTNF2	CCNJL	5	160354768	-	5	160280738	-	ENSG00000145861	ENSG00000135083	Read-Through
C1QTNF3-AMACR	C1QTNF3	AMACR	5	34020305	-	5	34005899	-	ENSG00000082196	ENSG00000242110	Read-Through
C1QTNF3-TAOK1	C1QTNF3	TAOK1	5	34033304	-	17	29512098	+	ENSG00000082196	ENSG00000160551	inter-chromosomal
C1QTNF3-ZNF664	C1QTNF3	ZNF664	5	34033304	-	12	124003443	+	ENSG00000082196	ENSG00000179195	inter-chromosomal
C1QTNF6-IGFL4	C1QTNF6	IGFL4	22	37195383	-	19	46060295	-	ENSG00000133466	ENSG00000204869	inter-chromosomal
C1QTNF6-IL2RB	C1QTNF6	IL2RB	22	37185218	-	22	37144205	-	ENSG00000133466	ENSG00000100385	Read-Through
C1QTNF7-TPK1	C1QTNF7	TPK1	4	15446167	+	7	144620176	-	ENSG00000163145	ENSG00000196511	inter-chromosomal
C1QTNF7-UBE2D4	C1QTNF7	UBE2D4	4	15435981	+	7	43928018	+	ENSG00000163145	ENSG00000078967	inter-chromosomal
C1QTNF9B-MIPEP	C1QTNF9B	MIPEP	13	23891099	-	13	23889419	-	ENSG00000205863	ENSG00000027001	Read-Through
C1QTNF9B-MIPEP	C1QTNF9B	MIPEP	13	23892026	-	13	23886506	-	ENSG00000205863	ENSG00000027001	Read-Through
C1QTNF9-MIPEP	C1QTNF9	MIPEP	13	24321031	+	13	23886506	-	ENSG00000240654	ENSG00000027001	intra-others
C1RL-AACS	C1RL	AACS	12	7098295	-	12	125127438	+	ENSG00000139178	ENSG00000081760	intra-others
C1RL-CASP8	C1RL	CASP8	12	7098295	-	2	201286609	+	ENSG00000139178	ENSG00000064012	inter-chromosomal
C1RL-KLK10	C1RL	KLK10	12	7098297	-	19	51018728	-	ENSG00000139178	ENSG00000129451	inter-chromosomal
C1RL-LBHD1	C1RL	LBHD1	12	7098295	-	11	62670940	-	ENSG00000139178	ENSG00000162194	inter-chromosomal
C1RL-LBHD1	C1RL	LBHD1	12	7098295	-	11	62671113	-	ENSG00000139178	ENSG00000162194	inter-chromosomal
C1RL-LBHD1	C1RL	LBHD1	12	7098295	-	11	62671115	-	ENSG00000139178	ENSG00000162194	inter-chromosomal
C1orf100-CD151	C1orf100	CD151	1	244378639	+	11	835709	+	ENSG00000173728	ENSG00000177697	inter-chromosomal
C1orf112-LRRK1	C1orf112	LRRK1	1	169683624	+	15	101072891	+	ENSG00000000460	ENSG00000154237	inter-chromosomal
C1orf112-PTPRS	C1orf112	PTPRS	1	169662450	+	19	5159105	-	ENSG00000000460	ENSG00000105426	inter-chromosomal
C1orf186-LRRC41	C1orf186	LRRC41	1	206053265	+	1	46298370	-	ENSG00000263961	ENSG00000132128	intra-others
C1orf186-LRRC41	C1orf186	LRRC41	1	206053265	+	1	46303429	-	ENSG00000263961	ENSG00000132128	intra-others
C1orf186-POU5F1B	C1orf186	POU5F1B	1	206053265	+	8	127416272	+	ENSG00000263961	ENSG00000212993	inter-chromosomal
C1orf186-TAF12	C1orf186	TAF12	1	206053265	+	1	28589739	-	ENSG00000263961	ENSG00000120656	intra-others
C1orf186-TAF12	C1orf186	TAF12	1	206053265	+	1	28589742	-	ENSG00000263961	ENSG00000120656	intra-others
C1orf186-TMEM200A	C1orf186	TMEM200A	1	206053265	+	6	130440407	+	ENSG00000263961	ENSG00000164484	inter-chromosomal
C1orf186-UGT2B15	C1orf186	UGT2B15	1	206053265	+	4	68565720	-	ENSG00000263961	ENSG00000196620	inter-chromosomal
C1orf186-UGT2B15	C1orf186	UGT2B15	1	206053265	+	4	68668188	-	ENSG00000263961	ENSG00000196620	inter-chromosomal
C1orf186-UGT2B17	C1orf186	UGT2B17	1	206053265	+	4	68565720	-	ENSG00000263961	ENSG00000197888	inter-chromosomal
C1orf186-UGT2B17	C1orf186	UGT2B17	1	206053265	+	4	68568530	-	ENSG00000263961	ENSG00000197888	inter-chromosomal
C1orf198-AGT	C1orf198	AGT	1	230843354	-	1	230710853	-	ENSG00000119280	ENSG00000135744	intra-others
C1orf234-MPC2	C1orf234	MPC2	1	23013883	-	1	167917603	-	ENSG00000227868	ENSG00000143158	intra-others
C1orf43-C1orf189	C1orf43	C1orf189	1	154207555	-	1	154205638	-	ENSG00000143612	ENSG00000163263	Read-Through
C1orf43-C1orf189	C1orf43	C1orf189	1	154212320	-	1	154200588	-	ENSG00000143612	ENSG00000163263	Read-Through
C1orf64-CLCNKA	C1orf64	CLCNKA	1	16006773	+	1	16021297	+	ENSG00000183888	ENSG00000186510	intra-others
C1orf86-PRKCZ	C1orf86	PRKCZ	1	2192640	-	1	2181833	+	ENSG00000162585	ENSG00000067606	intra-others
C20orf141-TMEM239	C20orf141	TMEM239	20	2815641	+	20	2816544	+	ENSG00000258713	ENSG00000198326	Read-Through
C20orf196-ERVW-1	C20orf196	ERVW-1	20	5863912	+	7	92477986	-	ENSG00000171984	ENSG00000242950	inter-chromosomal
C20orf27-VWA3A	C20orf27	VWA3A	20	3753959	-	16	22142668	+	ENSG00000101220	ENSG00000175267	inter-chromosomal
C21orf59-RAD9A	C21orf59	RAD9A	21	32601667	-	11	67392174	+	ENSG00000159079	ENSG00000172613	inter-chromosomal
C21orf59-TCP10L	C21orf59	TCP10L	21	32603161	-	21	32578831	-	ENSG00000159079	ENSG00000242220	Read-Through
C21orf59-TCP10L	C21orf59	TCP10L	21	32603161	-	21	32584305	-	ENSG00000159079	ENSG00000242220	Read-Through
C22orf23-MICALL1	C22orf23	MICALL1	22	37943050	-	22	37942419	+	ENSG00000128346	ENSG00000100139	intra-others
C22orf29-GNB1L	C22orf29	GNB1L	22	19851156	-	22	19812447	-	ENSG00000215012	ENSG00000185838	Read-Through
C22orf29-GNB1L	C22orf29	GNB1L	22	19851156	-	22	19821375	-	ENSG00000215012	ENSG00000185838	Read-Through
C22orf29-GNB1L	C22orf29	GNB1L	22	19851624	-	22	19821375	-	ENSG00000215012	ENSG00000185838	Read-Through
C22orf29-GNB1L	C22orf29	GNB1L	22	19851629	-	22	19802216	-	ENSG00000215012	ENSG00000185838	Read-Through
C22orf29-GNB1L	C22orf29	GNB1L	22	19851629	-	22	19806757	-	ENSG00000215012	ENSG00000185838	Read-Through
C22orf29-GNB1L	C22orf29	GNB1L	22	19851629	-	22	19812447	-	ENSG00000215012	ENSG00000185838	Read-Through
C22orf29-GNB1L	C22orf29	GNB1L	22	19851629	-	22	19821375	-	ENSG00000215012	ENSG00000185838	Read-Through
C22orf29-GNB1L	C22orf29	GNB1L	22	19852042	-	22	19821375	-	ENSG00000215012	ENSG00000185838	Read-Through
C22orf29-GNB1L	C22orf29	GNB1L	22	19854660	-	22	19854539	-	ENSG00000215012	ENSG00000185838	Read-Through
C22orf39-GGCX	C22orf39	GGCX	22	19441587	-	2	85554523	-	ENSG00000242259	ENSG00000115486	inter-chromosomal
C22orf39-GGCX	C22orf39	GGCX	22	19441859	-	2	85554524	-	ENSG00000242259	ENSG00000115486	inter-chromosomal
C22orf39-HIRA	C22orf39	HIRA	22	19447413	-	22	19447450	-	ENSG00000242259	ENSG00000100084	Read-Through
C22orf42-CEACAM19	C22orf42	CEACAM19	22	32158984	-	19	44677998	+	ENSG00000205856	ENSG00000186567	inter-chromosomal
C22orf46-MEI1	C22orf46	MEI1	22	41694104	+	22	41703331	+	ENSG00000184208	ENSG00000167077	Read-Through
C2CD2-ZNF568	C2CD2	ZNF568	21	41952947	-	19	36996339	+	ENSG00000157617	ENSG00000198453	inter-chromosomal
C2CD3-UCP3	C2CD3	UCP3	11	74012714	-	11	74009435	-	ENSG00000168014	ENSG00000175564	Read-Through
C2CD3-UCP3	C2CD3	UCP3	11	74016599	-	11	74009184	-	ENSG00000168014	ENSG00000175564	Read-Through
C2CD3-UCP3	C2CD3	UCP3	11	74028287	-	11	74007137	-	ENSG00000168014	ENSG00000175564	Read-Through
C2CD3-UCP3	C2CD3	UCP3	11	74028287	-	11	74009134	-	ENSG00000168014	ENSG00000175564	Read-Through
C2CD3-UCP3	C2CD3	UCP3	11	74028287	-	11	74009140	-	ENSG00000168014	ENSG00000175564	Read-Through
C2CD3-UCP3	C2CD3	UCP3	11	74028287	-	11	74009184	-	ENSG00000168014	ENSG00000175564	Read-Through
C2CD5-FAM180B	C2CD5	FAM180B	12	22478028	-	11	47588709	+	ENSG00000111731	ENSG00000196666	inter-chromosomal
C2CD5-FAM180B	C2CD5	FAM180B	12	22478030	-	11	47588709	+	ENSG00000111731	ENSG00000196666	inter-chromosomal
C2CD5-FAM180B	C2CD5	FAM180B	12	22478030	-	11	47588721	+	ENSG00000111731	ENSG00000196666	inter-chromosomal
C2orf68-HOOK3	C2orf68	HOOK3	2	85610219	-	8	43023023	+	ENSG00000168887	ENSG00000168172	inter-chromosomal
C2orf69-C2orf47	C2orf69	C2orf47	2	199911767	+	2	199959264	+	ENSG00000178074	ENSG00000162972	intra-others
C2orf74-AHSA2	C2orf74	AHSA2	2	61164540	+	2	61178981	+	ENSG00000237651	ENSG00000173209	Read-Through
C2orf80-CRYGA	C2orf80	CRYGA	2	208165722	-	2	208163446	-	ENSG00000188674	ENSG00000168582	Read-Through
C2orf80-CYBRD1	C2orf80	CYBRD1	2	208170945	-	2	171550978	+	ENSG00000188674	ENSG00000071967	intra-others
C2orf80-HEXA	C2orf80	HEXA	2	208170945	-	15	72343211	-	ENSG00000188674	ENSG00000213614	inter-chromosomal
C3-GSTO2	C3	GSTO2	19	6677704	-	10	104302656	+	ENSG00000125730	ENSG00000065621	inter-chromosomal
C3-SLC25A43	C3	SLC25A43	19	6681941	-	X	119453553	+	ENSG00000125730	ENSG00000077713	inter-chromosomal
C3-TNFSF14	C3	TNFSF14	19	6677704	-	19	6670588	-	ENSG00000125730	ENSG00000125735	Read-Through
C3-TNFSF14	C3	TNFSF14	19	6677906	-	19	6667449	-	ENSG00000125730	ENSG00000125735	Read-Through
C3orf17-TFF2	C3orf17	TFF2	3	113002876	-	21	42351128	-	ENSG00000163608	ENSG00000160181	inter-chromosomal
C3orf18-NRDE2	C3orf18	NRDE2	3	50565384	-	14	90281423	-	ENSG00000088543	ENSG00000119720	inter-chromosomal
C3orf33-KDM1B	C3orf33	KDM1B	3	155762744	-	6	18185772	+	ENSG00000174928	ENSG00000165097	inter-chromosomal
C3orf52-GCSAM	C3orf52	GCSAM	3	112131004	+	3	112133305	-	ENSG00000114529	ENSG00000174500	intra-others
C4orf22-BMP3	C4orf22	BMP3	4	80944939	+	4	81045738	+	ENSG00000197826	ENSG00000152785	Read-Through
C4orf29-VCPIP1	C4orf29	VCPIP1	4	128036286	+	8	66629903	-	ENSG00000164074	ENSG00000175073	inter-chromosomal
C4orf36-ARPC1A	C4orf36	ARPC1A	4	86926228	-	7	99348893	+	ENSG00000163633	ENSG00000241685	inter-chromosomal
C4orf36-MMAA	C4orf36	MMAA	4	86924894	-	4	145658122	+	ENSG00000163633	ENSG00000151611	intra-others
C5AR2-DHX34	C5AR2	DHX34	19	47341831	+	19	47352754	+	ENSG00000134830	ENSG00000134815	Read-Through
C5AR2-DHX34	C5AR2	DHX34	19	47343038	+	19	47352754	+	ENSG00000134830	ENSG00000134815	Read-Through
C5-DLST	C5	DLST	9	120953728	-	14	74891447	+	ENSG00000106804	ENSG00000119689	inter-chromosomal
C5-TRIM4	C5	TRIM4	9	120956962	-	7	99890845	-	ENSG00000106804	ENSG00000146833	inter-chromosomal
C5orf22-BRD9	C5orf22	BRD9	5	31548607	+	5	866501	-	ENSG00000082213	ENSG00000028310	intra-others
C5orf42-NUP155	C5orf42	NUP155	5	37238857	-	5	37314328	-	ENSG00000197603	ENSG00000113569	Read-Through
C5orf46-SPINK1	C5orf46	SPINK1	5	147896984	-	5	147831768	-	ENSG00000178776	ENSG00000164266	intra-others
C5orf46-SPINK1	C5orf46	SPINK1	5	147906434	-	5	147831770	-	ENSG00000178776	ENSG00000164266	intra-others
C5orf56-IRF1	C5orf56	IRF1	5	132449689	+	5	132486881	-	ENSG00000197536	ENSG00000125347	intra-others
C5orf63-MARCH3	C5orf63	MARCH3	5	127047442	-	5	126918227	-	ENSG00000164241	ENSG00000173926	Read-Through
C6orf106-SPDEF	C6orf106	SPDEF	6	34590402	-	6	34544484	-	ENSG00000196821	ENSG00000124664	Read-Through
C6orf106-SPDEF	C6orf106	SPDEF	6	34606555	-	6	34544484	-	ENSG00000196821	ENSG00000124664	Read-Through
C6orf163-SMIM8	C6orf163	SMIM8	6	87356503	+	6	87375462	+	ENSG00000203872	ENSG00000111850	Read-Through
C6orf163-SMIM8	C6orf163	SMIM8	6	87356504	+	6	87371594	+	ENSG00000203872	ENSG00000111850	Read-Through
C6orf163-SMIM8	C6orf163	SMIM8	6	87365099	+	6	87371593	+	ENSG00000203872	ENSG00000111850	Read-Through
C6orf201-SIMC1	C6orf201	SIMC1	6	4122046	+	5	176263424	+	ENSG00000185689	ENSG00000170085	inter-chromosomal
C6orf52-ARPIN	C6orf52	ARPIN	6	10683187	-	15	89901801	-	ENSG00000137434	ENSG00000242498	inter-chromosomal
C6orf62-ANXA4	C6orf62	ANXA4	6	24714318	-	2	69809522	+	ENSG00000112308	ENSG00000196975	inter-chromosomal
C7-TOP2B	C7	TOP2B	5	40982939	+	3	25620004	-	ENSG00000112936	ENSG00000077097	inter-chromosomal
C7-WDR78	C7	WDR78	5	40962172	+	1	66890598	-	ENSG00000112936	ENSG00000152763	inter-chromosomal
C7orf26-SYNE3	C7orf26	SYNE3	7	6600356	+	14	95415991	-	ENSG00000146576	ENSG00000176438	inter-chromosomal
C7orf26-ZNF853	C7orf26	ZNF853	7	6602140	+	7	6617187	+	ENSG00000146576	ENSG00000236609	Read-Through
C7orf43-LAMTOR4	C7orf43	LAMTOR4	7	100154420	-	7	100148907	+	ENSG00000146826	ENSG00000188186	intra-others
C7orf55-LUC7L2	C7orf55	LUC7L2	7	139340516	+	7	139376061	+	ENSG00000164898	ENSG00000269955	intra-others
C7orf55-LUC7L2	C7orf55	LUC7L2	7	139340618	+	7	139376061	+	ENSG00000164898	ENSG00000269955	intra-others
C8orf34-ZNF19	C8orf34	ZNF19	8	68791420	+	16	71487410	-	ENSG00000165084	ENSG00000157429	inter-chromosomal
C8orf58-CCAR2	C8orf58	CCAR2	8	22603991	+	8	22605736	+	ENSG00000241852	ENSG00000158941	Read-Through
C8orf58-CCAR2	C8orf58	CCAR2	8	22604150	+	8	22604632	+	ENSG00000241852	ENSG00000158941	Read-Through
C8orf58-CCAR2	C8orf58	CCAR2	8	22604150	+	8	22605038	+	ENSG00000241852	ENSG00000158941	Read-Through
C8orf58-CCAR2	C8orf58	CCAR2	8	22604150	+	8	22605119	+	ENSG00000241852	ENSG00000158941	Read-Through
C8orf58-CCAR2	C8orf58	CCAR2	8	22604150	+	8	22605736	+	ENSG00000241852	ENSG00000158941	Read-Through
C8orf58-CCAR2	C8orf58	CCAR2	8	22604150	+	8	22606080	+	ENSG00000241852	ENSG00000158941	Read-Through
C8orf58-CCAR2	C8orf58	CCAR2	8	22604151	+	8	22605736	+	ENSG00000241852	ENSG00000158941	Read-Through
C8orf58-CCAR2	C8orf58	CCAR2	8	22604151	+	8	22606080	+	ENSG00000241852	ENSG00000158941	Read-Through
C8orf58-CCAR2	C8orf58	CCAR2	8	22604152	+	8	22605736	+	ENSG00000241852	ENSG00000158941	Read-Through
C8orf59-UAP1L1	C8orf59	UAP1L1	8	85218626	-	9	137084427	+	ENSG00000176731	ENSG00000197355	inter-chromosomal
C8orf59-UAP1L1	C8orf59	UAP1L1	8	85218627	-	9	137084427	+	ENSG00000176731	ENSG00000197355	inter-chromosomal
C8orf82-LRRC24	C8orf82	LRRC24	8	144526445	-	8	144525034	-	ENSG00000213563	ENSG00000254402	Read-Through
C8orf82-LRRC24	C8orf82	LRRC24	8	144526552	-	8	144525033	-	ENSG00000213563	ENSG00000254402	Read-Through
C8orf82-LRRC24	C8orf82	LRRC24	8	144528024	-	8	144525033	-	ENSG00000213563	ENSG00000254402	Read-Through
C8orf88-TFB1M	C8orf88	TFB1M	8	90978580	-	6	155313245	-	ENSG00000253250	ENSG00000029639	inter-chromosomal
C9-NEK3	C9	NEK3	5	39284262	-	13	52148455	-	ENSG00000113600	ENSG00000136098	inter-chromosomal
C9orf139-C15orf40	C9orf139	C15orf40	9	137037957	+	15	82996059	-	ENSG00000180539	ENSG00000169609	inter-chromosomal
C9orf139-CTAGE5	C9orf139	CTAGE5	9	137037957	+	14	39308451	+	ENSG00000180539	ENSG00000150527	inter-chromosomal
C9orf139-GPI	C9orf139	GPI	9	137037957	+	19	34400471	+	ENSG00000180539	ENSG00000105220	inter-chromosomal
C9orf139-MUC21	C9orf139	MUC21	9	137037919	+	6	30986237	+	ENSG00000180539	ENSG00000204544	inter-chromosomal
C9orf139-NPDC1	C9orf139	NPDC1	9	137037957	+	9	137040590	-	ENSG00000180539	ENSG00000107281	intra-others
C9orf139-NPDC1	C9orf139	NPDC1	9	137037957	+	9	137040694	-	ENSG00000180539	ENSG00000107281	intra-others
C9orf139-NPDC1	C9orf139	NPDC1	9	137037957	+	9	137040717	-	ENSG00000180539	ENSG00000107281	intra-others
C9orf139-NPDC1	C9orf139	NPDC1	9	137037957	+	9	137040718	-	ENSG00000180539	ENSG00000107281	intra-others
C9orf139-NPDC1	C9orf139	NPDC1	9	137037957	+	9	137040880	-	ENSG00000180539	ENSG00000107281	intra-others
C9orf139-NPDC1	C9orf139	NPDC1	9	137037957	+	9	137040922	-	ENSG00000180539	ENSG00000107281	intra-others
C9orf139-NPDC1	C9orf139	NPDC1	9	137037957	+	9	137040932	-	ENSG00000180539	ENSG00000107281	intra-others
C9orf139-NPDC1	C9orf139	NPDC1	9	137037957	+	9	137040933	-	ENSG00000180539	ENSG00000107281	intra-others
C9orf139-NPDC1	C9orf139	NPDC1	9	137037957	+	9	137040934	-	ENSG00000180539	ENSG00000107281	intra-others
C9orf139-NPDC1	C9orf139	NPDC1	9	137037957	+	9	137040939	-	ENSG00000180539	ENSG00000107281	intra-others
C9orf139-NPDC1	C9orf139	NPDC1	9	137037957	+	9	137040941	-	ENSG00000180539	ENSG00000107281	intra-others
C9orf139-NPDC1	C9orf139	NPDC1	9	137037957	+	9	137040945	-	ENSG00000180539	ENSG00000107281	intra-others
C9orf139-NPDC1	C9orf139	NPDC1	9	137037957	+	9	137040948	-	ENSG00000180539	ENSG00000107281	intra-others
C9orf139-NPDC1	C9orf139	NPDC1	9	137037957	+	9	137040949	-	ENSG00000180539	ENSG00000107281	intra-others
C9orf139-NPDC1	C9orf139	NPDC1	9	137037957	+	9	137040951	-	ENSG00000180539	ENSG00000107281	intra-others
C9orf139-NPDC1	C9orf139	NPDC1	9	137037957	+	9	137040952	-	ENSG00000180539	ENSG00000107281	intra-others
C9orf139-NPDC1	C9orf139	NPDC1	9	137037957	+	9	137040955	-	ENSG00000180539	ENSG00000107281	intra-others
C9orf139-NPDC1	C9orf139	NPDC1	9	137037957	+	9	137040957	-	ENSG00000180539	ENSG00000107281	intra-others
C9orf139-NPDC1	C9orf139	NPDC1	9	137037957	+	9	137040958	-	ENSG00000180539	ENSG00000107281	intra-others
C9orf139-NPDC1	C9orf139	NPDC1	9	137037957	+	9	137040962	-	ENSG00000180539	ENSG00000107281	intra-others
C9orf139-NPDC1	C9orf139	NPDC1	9	137037957	+	9	137040969	-	ENSG00000180539	ENSG00000107281	intra-others
C9orf139-NPDC1	C9orf139	NPDC1	9	137037957	+	9	137040970	-	ENSG00000180539	ENSG00000107281	intra-others
C9orf139-NPDC1	C9orf139	NPDC1	9	137037957	+	9	137040971	-	ENSG00000180539	ENSG00000107281	intra-others
C9orf139-NPDC1	C9orf139	NPDC1	9	137037957	+	9	137040977	-	ENSG00000180539	ENSG00000107281	intra-others
C9orf139-NPDC1	C9orf139	NPDC1	9	137037957	+	9	137040978	-	ENSG00000180539	ENSG00000107281	intra-others
C9orf139-NPDC1	C9orf139	NPDC1	9	137037957	+	9	137040979	-	ENSG00000180539	ENSG00000107281	intra-others
C9orf139-NPDC1	C9orf139	NPDC1	9	137037957	+	9	137040981	-	ENSG00000180539	ENSG00000107281	intra-others
C9orf139-NPDC1	C9orf139	NPDC1	9	137037957	+	9	137040985	-	ENSG00000180539	ENSG00000107281	intra-others
C9orf139-NPDC1	C9orf139	NPDC1	9	137037957	+	9	137040989	-	ENSG00000180539	ENSG00000107281	intra-others
C9orf139-NPDC1	C9orf139	NPDC1	9	137037957	+	9	137040990	-	ENSG00000180539	ENSG00000107281	intra-others
C9orf139-NPDC1	C9orf139	NPDC1	9	137037957	+	9	137040991	-	ENSG00000180539	ENSG00000107281	intra-others
C9orf139-NPDC1	C9orf139	NPDC1	9	137037957	+	9	137040994	-	ENSG00000180539	ENSG00000107281	intra-others
C9orf139-NPDC1	C9orf139	NPDC1	9	137037957	+	9	137040997	-	ENSG00000180539	ENSG00000107281	intra-others
C9orf139-NPDC1	C9orf139	NPDC1	9	137037957	+	9	137040998	-	ENSG00000180539	ENSG00000107281	intra-others
C9orf139-NPDC1	C9orf139	NPDC1	9	137037957	+	9	137040999	-	ENSG00000180539	ENSG00000107281	intra-others
C9orf139-NPDC1	C9orf139	NPDC1	9	137037957	+	9	137041000	-	ENSG00000180539	ENSG00000107281	intra-others
C9orf139-NPDC1	C9orf139	NPDC1	9	137037957	+	9	137041001	-	ENSG00000180539	ENSG00000107281	intra-others
C9orf139-NPDC1	C9orf139	NPDC1	9	137037957	+	9	137041003	-	ENSG00000180539	ENSG00000107281	intra-others
C9orf139-NPDC1	C9orf139	NPDC1	9	137037957	+	9	137041004	-	ENSG00000180539	ENSG00000107281	intra-others
C9orf139-NPDC1	C9orf139	NPDC1	9	137037957	+	9	137041005	-	ENSG00000180539	ENSG00000107281	intra-others
C9orf139-NPDC1	C9orf139	NPDC1	9	137037957	+	9	137041006	-	ENSG00000180539	ENSG00000107281	intra-others
C9orf139-NPDC1	C9orf139	NPDC1	9	137037957	+	9	137041007	-	ENSG00000180539	ENSG00000107281	intra-others
C9orf139-NPDC1	C9orf139	NPDC1	9	137037957	+	9	137041009	-	ENSG00000180539	ENSG00000107281	intra-others
C9orf139-NPDC1	C9orf139	NPDC1	9	137037957	+	9	137041012	-	ENSG00000180539	ENSG00000107281	intra-others
C9orf139-NPDC1	C9orf139	NPDC1	9	137037957	+	9	137041013	-	ENSG00000180539	ENSG00000107281	intra-others
C9orf139-NPDC1	C9orf139	NPDC1	9	137037957	+	9	137041014	-	ENSG00000180539	ENSG00000107281	intra-others
C9orf139-NPDC1	C9orf139	NPDC1	9	137037957	+	9	137041015	-	ENSG00000180539	ENSG00000107281	intra-others
C9orf139-NPDC1	C9orf139	NPDC1	9	137037957	+	9	137041019	-	ENSG00000180539	ENSG00000107281	intra-others
C9orf139-NPDC1	C9orf139	NPDC1	9	137037957	+	9	137041020	-	ENSG00000180539	ENSG00000107281	intra-others
C9orf139-NPDC1	C9orf139	NPDC1	9	137037957	+	9	137041026	-	ENSG00000180539	ENSG00000107281	intra-others
C9orf139-NPDC1	C9orf139	NPDC1	9	137037957	+	9	137041027	-	ENSG00000180539	ENSG00000107281	intra-others
C9orf139-NPDC1	C9orf139	NPDC1	9	137037957	+	9	137041028	-	ENSG00000180539	ENSG00000107281	intra-others
C9orf139-NPDC1	C9orf139	NPDC1	9	137037957	+	9	137041029	-	ENSG00000180539	ENSG00000107281	intra-others
C9orf139-NPDC1	C9orf139	NPDC1	9	137037957	+	9	137041030	-	ENSG00000180539	ENSG00000107281	intra-others
C9orf139-NPDC1	C9orf139	NPDC1	9	137037957	+	9	137041037	-	ENSG00000180539	ENSG00000107281	intra-others
C9orf139-NPDC1	C9orf139	NPDC1	9	137037957	+	9	137041039	-	ENSG00000180539	ENSG00000107281	intra-others
C9orf139-NPDC1	C9orf139	NPDC1	9	137037957	+	9	137041042	-	ENSG00000180539	ENSG00000107281	intra-others
C9orf139-NPDC1	C9orf139	NPDC1	9	137037957	+	9	137041043	-	ENSG00000180539	ENSG00000107281	intra-others
C9orf139-NPDC1	C9orf139	NPDC1	9	137037957	+	9	137041044	-	ENSG00000180539	ENSG00000107281	intra-others
C9orf139-NPDC1	C9orf139	NPDC1	9	137037957	+	9	137041048	-	ENSG00000180539	ENSG00000107281	intra-others
C9orf139-NPDC1	C9orf139	NPDC1	9	137037957	+	9	137041049	-	ENSG00000180539	ENSG00000107281	intra-others
C9orf139-NPDC1	C9orf139	NPDC1	9	137037957	+	9	137041051	-	ENSG00000180539	ENSG00000107281	intra-others
C9orf139-NPDC1	C9orf139	NPDC1	9	137037957	+	9	137041054	-	ENSG00000180539	ENSG00000107281	intra-others
C9orf139-NPDC1	C9orf139	NPDC1	9	137037957	+	9	137041055	-	ENSG00000180539	ENSG00000107281	intra-others
C9orf139-NPDC1	C9orf139	NPDC1	9	137037957	+	9	137041063	-	ENSG00000180539	ENSG00000107281	intra-others
C9orf139-NPDC1	C9orf139	NPDC1	9	137037957	+	9	137041064	-	ENSG00000180539	ENSG00000107281	intra-others
C9orf139-NPDC1	C9orf139	NPDC1	9	137037957	+	9	137041065	-	ENSG00000180539	ENSG00000107281	intra-others
C9orf139-NPDC1	C9orf139	NPDC1	9	137037957	+	9	137041130	-	ENSG00000180539	ENSG00000107281	intra-others
C9orf139-NPDC1	C9orf139	NPDC1	9	137037957	+	9	137041131	-	ENSG00000180539	ENSG00000107281	intra-others
C9orf139-NPDC1	C9orf139	NPDC1	9	137037957	+	9	137041142	-	ENSG00000180539	ENSG00000107281	intra-others
C9orf139-NPDC1	C9orf139	NPDC1	9	137037957	+	9	137041143	-	ENSG00000180539	ENSG00000107281	intra-others
C9orf139-NPDC1	C9orf139	NPDC1	9	137037957	+	9	137041145	-	ENSG00000180539	ENSG00000107281	intra-others
C9orf139-NPDC1	C9orf139	NPDC1	9	137037957	+	9	137041146	-	ENSG00000180539	ENSG00000107281	intra-others
C9orf139-NPDC1	C9orf139	NPDC1	9	137037957	+	9	137041160	-	ENSG00000180539	ENSG00000107281	intra-others
C9orf139-NPDC1	C9orf139	NPDC1	9	137037957	+	9	137041170	-	ENSG00000180539	ENSG00000107281	intra-others
C9orf139-NPDC1	C9orf139	NPDC1	9	137037957	+	9	137042901	-	ENSG00000180539	ENSG00000107281	intra-others
C9orf139-PPAP2C	C9orf139	PPAP2C	9	137037957	+	19	286167	-	ENSG00000180539	ENSG00000141934	inter-chromosomal
C9orf139-PPAP2C	C9orf139	PPAP2C	9	137037957	+	19	286433	-	ENSG00000180539	ENSG00000141934	inter-chromosomal
C9orf139-SLX4	C9orf139	SLX4	9	137037957	+	16	3582283	-	ENSG00000180539	ENSG00000188827	inter-chromosomal
C9orf139-SLX4	C9orf139	SLX4	9	137037957	+	16	3582285	-	ENSG00000180539	ENSG00000188827	inter-chromosomal
C9orf139-SYT15	C9orf139	SYT15	9	137033231	+	10	46589192	+	ENSG00000180539	ENSG00000204176	inter-chromosomal
C9orf139-TMEM98	C9orf139	TMEM98	9	137037957	+	17	32941521	+	ENSG00000180539	ENSG00000006042	inter-chromosomal
C9orf139-ZNF251	C9orf139	ZNF251	9	137037957	+	8	144756417	-	ENSG00000180539	ENSG00000198169	inter-chromosomal
C9orf24-KIAA1161	C9orf24	KIAA1161	9	34379647	-	9	34373007	-	ENSG00000164972	ENSG00000164976	Read-Through
C9orf3-LRCH3	C9orf3	LRCH3	9	95080780	+	3	197885225	+	ENSG00000148120	ENSG00000186001	inter-chromosomal
C9orf43-RGS3	C9orf43	RGS3	9	113428963	+	9	113444801	+	ENSG00000157653	ENSG00000138835	Read-Through
C9orf47-S1PR3	C9orf47	S1PR3	9	88995479	+	9	89001054	+	ENSG00000186354	ENSG00000213694	Read-Through
C9orf66-WTIP	C9orf66	WTIP	9	213930	-	19	34500128	+	ENSG00000183784	ENSG00000142279	inter-chromosomal
C9orf72-MOB3B	C9orf72	MOB3B	9	27548115	-	9	27455748	-	ENSG00000147894	ENSG00000120162	intra-others
C9orf72-MOB3B	C9orf72	MOB3B	9	27548557	-	9	27455748	-	ENSG00000147894	ENSG00000120162	intra-others
C9orf84-HSPA2	C9orf84	HSPA2	9	111756325	-	14	64545312	+	ENSG00000165181	ENSG00000126803	inter-chromosomal
CA9-ARHGEF39	CA9	ARHGEF39	9	35675930	+	9	35675691	-	ENSG00000107159	ENSG00000137135	intra-others
CA9-TPM2	CA9	TPM2	9	35681159	+	9	35684803	-	ENSG00000107159	ENSG00000198467	intra-others
CAB39L-CYP4V2	CAB39L	CYP4V2	13	49443986	-	4	186211335	+	ENSG00000102547	ENSG00000145476	inter-chromosomal
CABLES1-NEDD8	CABLES1	NEDD8	18	23188909	+	14	24228384	-	ENSG00000134508	ENSG00000129559	inter-chromosomal
CABP7-ORAI2	CABP7	ORAI2	22	29731839	+	7	102448126	+	ENSG00000100314	ENSG00000160991	inter-chromosomal
CACNA2D2-CYB561D2	CACNA2D2	CYB561D2	3	50365810	-	3	50350710	+	ENSG00000007402	ENSG00000114395	intra-others
CACNB1-MED24	CACNB1	MED24	17	39193449	-	17	40031620	-	ENSG00000067191	ENSG00000008838	intra-others
CACNB1-MED24	CACNB1	MED24	17	39194884	-	17	40031620	-	ENSG00000067191	ENSG00000008838	intra-others
CACNB2-CELF4	CACNB2	CELF4	10	18541869	+	18	37244893	-	ENSG00000165995	ENSG00000101489	inter-chromosomal
CACNG4-CACNG1	CACNG4	CACNG1	17	67018272	+	17	67053996	+	ENSG00000075461	ENSG00000108878	Read-Through
CACNG4-CACNG1	CACNG4	CACNG1	17	67024999	+	17	67053995	+	ENSG00000075461	ENSG00000108878	Read-Through
CACNG4-CACNG1	CACNG4	CACNG1	17	67025000	+	17	67044610	+	ENSG00000075461	ENSG00000108878	Read-Through
CACNG4-CACNG1	CACNG4	CACNG1	17	67025000	+	17	67044716	+	ENSG00000075461	ENSG00000108878	Read-Through
CACNG6-RSPH3	CACNG6	RSPH3	19	53999771	+	6	158976175	-	ENSG00000130433	ENSG00000130363	inter-chromosomal
CACNG8-CACNG6	CACNG8	CACNG6	19	53980007	+	19	53998239	+	ENSG00000142408	ENSG00000130433	Read-Through
CACYBP-DOC2A	CACYBP	DOC2A	1	175011710	+	16	30009094	-	ENSG00000116161	ENSG00000149927	inter-chromosomal
CACYBP-DOC2A	CACYBP	DOC2A	1	175011710	+	16	30009100	-	ENSG00000116161	ENSG00000149927	inter-chromosomal
CACYBP-HAUS1	CACYBP	HAUS1	1	175011710	+	18	46104388	+	ENSG00000116161	ENSG00000152240	inter-chromosomal
CACYBP-MRPS14	CACYBP	MRPS14	1	175011710	+	1	175013072	-	ENSG00000116161	ENSG00000120333	intra-others
CACYBP-SYMPK	CACYBP	SYMPK	1	175011710	+	19	45855388	-	ENSG00000116161	ENSG00000125755	inter-chromosomal
CACYBP-TNFSF15	CACYBP	TNFSF15	1	175011710	+	9	114789905	-	ENSG00000116161	ENSG00000181634	inter-chromosomal
CADM4-ZNF428	CADM4	ZNF428	19	43623352	-	19	43614434	-	ENSG00000105767	ENSG00000131116	Read-Through
CADM4-ZNF428	CADM4	ZNF428	19	43624114	-	19	43614434	-	ENSG00000105767	ENSG00000131116	Read-Through
CADM4-ZNF428	CADM4	ZNF428	19	43625078	-	19	43614434	-	ENSG00000105767	ENSG00000131116	Read-Through
CADPS2-RNF148	CADPS2	RNF148	7	122736955	-	7	122702315	-	ENSG00000081803	ENSG00000235631	intra-others
CADPS2-RNF148	CADPS2	RNF148	7	122736955	-	7	122702762	-	ENSG00000081803	ENSG00000235631	intra-others
CAD-ACTR3B	CAD	ACTR3B	2	27236828	+	7	152812054	+	ENSG00000084774	ENSG00000133627	inter-chromosomal
CALCOCO2-ACACB	CALCOCO2	ACACB	17	48865245	+	12	109235657	+	ENSG00000136436	ENSG00000076555	inter-chromosomal
CALCOCO2-ACACB	CALCOCO2	ACACB	17	48865245	+	12	109235659	+	ENSG00000136436	ENSG00000076555	inter-chromosomal
CALCOCO2-GTF2I	CALCOCO2	GTF2I	17	48842614	+	7	74733923	+	ENSG00000136436	ENSG00000263001	inter-chromosomal
CALCOCO2-PRKAB1	CALCOCO2	PRKAB1	17	48865245	+	12	119677535	+	ENSG00000136436	ENSG00000111725	inter-chromosomal
CALCOCO2-PRKAB1	CALCOCO2	PRKAB1	17	48865245	+	12	119677775	+	ENSG00000136436	ENSG00000111725	inter-chromosomal
CALCOCO2-TRIM73	CALCOCO2	TRIM73	17	48865245	+	7	75402222	+	ENSG00000136436	ENSG00000178809	inter-chromosomal
CALD1-CSF3R	CALD1	CSF3R	7	134947993	+	1	36476326	-	ENSG00000122786	ENSG00000119535	inter-chromosomal
CALM1-JKAMP	CALM1	JKAMP	14	90403966	+	14	59485006	+	ENSG00000198668	ENSG00000050130	intra-others
CALM1-JKAMP	CALM1	JKAMP	14	90403969	+	14	59485006	+	ENSG00000198668	ENSG00000050130	intra-others
CALM1-KRT4	CALM1	KRT4	14	90404516	+	12	52811507	-	ENSG00000198668	ENSG00000170477	inter-chromosomal
CALM1-PIK3C2B	CALM1	PIK3C2B	14	90403966	+	1	204423764	-	ENSG00000198668	ENSG00000133056	inter-chromosomal
CALM1-PIK3C2B	CALM1	PIK3C2B	14	90403966	+	1	204423765	-	ENSG00000198668	ENSG00000133056	inter-chromosomal
CALM1-PIK3C2B	CALM1	PIK3C2B	14	90403967	+	1	204423765	-	ENSG00000198668	ENSG00000133056	inter-chromosomal
CALM1-PIK3C2B	CALM1	PIK3C2B	14	90403969	+	1	204423764	-	ENSG00000198668	ENSG00000133056	inter-chromosomal
CALM1-PIK3C2B	CALM1	PIK3C2B	14	90403969	+	1	204423765	-	ENSG00000198668	ENSG00000133056	inter-chromosomal
CALM2-FNTA	CALM2	FNTA	2	47160082	-	8	43079164	+	ENSG00000143933	ENSG00000168522	inter-chromosomal
CALR3-EPS15L1	CALR3	EPS15L1	19	16479103	-	19	16442219	-	ENSG00000269058	ENSG00000127527	Read-Through
CALR-RAD23A	CALR	RAD23A	19	12943628	+	19	12947847	+	ENSG00000179218	ENSG00000179262	Read-Through
CALU-OPN1SW	CALU	OPN1SW	7	128771788	+	7	128773890	-	ENSG00000128595	ENSG00000128617	intra-others
CAMK2B-YKT6	CAMK2B	YKT6	7	44219345	-	7	44212348	+	ENSG00000058404	ENSG00000106636	intra-others
CAMK2G-NDST2	CAMK2G	NDST2	10	73815003	-	10	73808729	-	ENSG00000148660	ENSG00000166507	Read-Through
CAMK2G-NDST2	CAMK2G	NDST2	10	73815004	-	10	73810904	-	ENSG00000148660	ENSG00000166507	Read-Through
CAMK2G-NDST2	CAMK2G	NDST2	10	73817015	-	10	73808729	-	ENSG00000148660	ENSG00000166507	Read-Through
CAMK2G-NDST2	CAMK2G	NDST2	10	73817015	-	10	73810903	-	ENSG00000148660	ENSG00000166507	Read-Through
CAMK2G-NDST2	CAMK2G	NDST2	10	73817023	-	10	73808729	-	ENSG00000148660	ENSG00000166507	Read-Through
CAMK2G-NDST2	CAMK2G	NDST2	10	73817023	-	10	73810903	-	ENSG00000148660	ENSG00000166507	Read-Through
CAMK2N2-ALG3	CAMK2N2	ALG3	3	184261117	-	3	184245812	-	ENSG00000163888	ENSG00000214160	intra-others
CAMKV-TRAIP	CAMKV	TRAIP	3	49859306	-	3	49856565	-	ENSG00000164076	ENSG00000183763	Read-Through
CAMTA1-VAMP3	CAMTA1	VAMP3	1	7752533	+	1	7773442	+	ENSG00000171735	ENSG00000049245	Read-Through
CAMTA2-SPAG7	CAMTA2	SPAG7	17	4967992	-	17	4967852	-	ENSG00000108509	ENSG00000091640	Read-Through
CAMTA2-SPAG7	CAMTA2	SPAG7	17	4967992	-	17	4967868	-	ENSG00000108509	ENSG00000091640	Read-Through
CAMTA2-SPAG7	CAMTA2	SPAG7	17	4967992	-	17	4967872	-	ENSG00000108509	ENSG00000091640	Read-Through
CAMTA2-SPAG7	CAMTA2	SPAG7	17	4967993	-	17	4967869	-	ENSG00000108509	ENSG00000091640	Read-Through
CAMTA2-SPAG7	CAMTA2	SPAG7	17	4967994	-	17	4967869	-	ENSG00000108509	ENSG00000091640	Read-Through
CAMTA2-SPAG7	CAMTA2	SPAG7	17	4967996	-	17	4967869	-	ENSG00000108509	ENSG00000091640	Read-Through
CAND2-IFT122	CAND2	IFT122	3	12833850	+	3	129483485	+	ENSG00000144712	ENSG00000163913	intra-others
CAND2-IFT122	CAND2	IFT122	3	12833998	+	3	129483485	+	ENSG00000144712	ENSG00000163913	intra-others
CANX-MAML1	CANX	MAML1	5	179726758	+	5	179765325	+	ENSG00000127022	ENSG00000161021	Read-Through
CANX-MAML1	CANX	MAML1	5	179728784	+	5	179765326	+	ENSG00000127022	ENSG00000161021	Read-Through
CANX-MAML1	CANX	MAML1	5	179728790	+	5	179765326	+	ENSG00000127022	ENSG00000161021	Read-Through
CAP2-USP46	CAP2	USP46	6	17507725	+	4	52651089	-	ENSG00000112186	ENSG00000109189	inter-chromosomal
CAP2-ZNF585A	CAP2	ZNF585A	6	17507725	+	19	37146377	-	ENSG00000112186	ENSG00000196967	inter-chromosomal
CAPG-ELMOD3	CAPG	ELMOD3	2	85394748	-	2	85389556	+	ENSG00000042493	ENSG00000115459	intra-others
CAPG-ELMOD3	CAPG	ELMOD3	2	85394748	-	2	85389565	+	ENSG00000042493	ENSG00000115459	intra-others
CAPG-ELMOD3	CAPG	ELMOD3	2	85394748	-	2	85389568	+	ENSG00000042493	ENSG00000115459	intra-others
CAPG-ELMOD3	CAPG	ELMOD3	2	85394748	-	2	85391238	+	ENSG00000042493	ENSG00000115459	intra-others
CAPG-ELMOD3	CAPG	ELMOD3	2	85394748	-	2	85391252	+	ENSG00000042493	ENSG00000115459	intra-others
CAPG-ELMOD3	CAPG	ELMOD3	2	85394748	-	2	85391287	+	ENSG00000042493	ENSG00000115459	intra-others
CAPN10-GPR35	CAPN10	GPR35	2	240598706	+	2	240605527	+	ENSG00000142330	ENSG00000178623	Read-Through
CAPN10-GPR35	CAPN10	GPR35	2	240599012	+	2	240605447	+	ENSG00000142330	ENSG00000178623	Read-Through
CAPN12-ETHE1	CAPN12	ETHE1	19	38743928	-	19	43507900	-	ENSG00000182472	ENSG00000105755	intra-others
CAPN15-FARP2	CAPN15	FARP2	16	554132	+	2	241468141	+	ENSG00000103326	ENSG00000006607	inter-chromosomal
CAPN2-SRSF8	CAPN2	SRSF8	1	223773257	+	11	95069827	+	ENSG00000162909	ENSG00000263465	inter-chromosomal
CAPN2-SRSF8	CAPN2	SRSF8	1	223773257	+	11	95070207	+	ENSG00000162909	ENSG00000263465	inter-chromosomal
CAPN5-OMP	CAPN5	OMP	11	77093813	+	11	77103020	+	ENSG00000149260	ENSG00000254550	Read-Through
CAPN8-SCLT1	CAPN8	SCLT1	1	223625803	-	4	128972016	-	ENSG00000203697	ENSG00000151466	inter-chromosomal
CAPN8-SCLT1	CAPN8	SCLT1	1	223625805	-	4	128972018	-	ENSG00000203697	ENSG00000151466	inter-chromosomal
CAPN9-AFF3	CAPN9	AFF3	1	230801772	+	2	99744127	-	ENSG00000135773	ENSG00000144218	inter-chromosomal
CAPNS2-LPCAT2	CAPNS2	LPCAT2	16	55567038	+	16	55574631	+	ENSG00000256812	ENSG00000087253	Read-Through
CAPNS2-LPCAT2	CAPNS2	LPCAT2	16	55567606	+	16	55574631	+	ENSG00000256812	ENSG00000087253	Read-Through
CAPNS2-LPCAT2	CAPNS2	LPCAT2	16	55567687	+	16	55551121	+	ENSG00000256812	ENSG00000087253	Read-Through
CAPNS2-LPCAT2	CAPNS2	LPCAT2	16	55567687	+	16	55574629	+	ENSG00000256812	ENSG00000087253	Read-Through
CAPNS2-LPCAT2	CAPNS2	LPCAT2	16	55567688	+	16	55574629	+	ENSG00000256812	ENSG00000087253	Read-Through
CAPRIN2-IPO8	CAPRIN2	IPO8	12	30711566	-	12	30690577	-	ENSG00000110888	ENSG00000133704	Read-Through
CAPRIN2-IPO8	CAPRIN2	IPO8	12	30713785	-	12	30690577	-	ENSG00000110888	ENSG00000133704	Read-Through
CAPS2-SUMF1	CAPS2	SUMF1	12	75371081	-	3	3782504	-	ENSG00000180881	ENSG00000144455	inter-chromosomal
CAPZA1-BAZ2B	CAPZA1	BAZ2B	1	112659777	+	2	159462723	-	ENSG00000116489	ENSG00000123636	inter-chromosomal
CARD14-SGSH	CARD14	SGSH	17	80205652	+	17	80209361	-	ENSG00000141527	ENSG00000181523	intra-others
CARD17-CASP1	CARD17	CASP1	11	105099362	-	11	105029896	-	ENSG00000255221	ENSG00000137752	intra-others
CARD18-CASP4	CARD18	CASP4	11	105138812	-	11	104968726	-	ENSG00000255501	ENSG00000196954	intra-others
CARNS1-CDRT4	CARNS1	CDRT4	11	67421219	+	17	15503377	-	ENSG00000172508	ENSG00000239704	inter-chromosomal
CARNS1-NANOG	CARNS1	NANOG	11	67421219	+	12	7795367	+	ENSG00000172508	ENSG00000111704	inter-chromosomal
CARNS1-SEMA4C	CARNS1	SEMA4C	11	67421219	+	2	96863022	-	ENSG00000172508	ENSG00000168758	inter-chromosomal
CARNS1-TMEM33	CARNS1	TMEM33	11	67421219	+	4	41958736	+	ENSG00000172508	ENSG00000109133	inter-chromosomal
CARNS1-TTC7B	CARNS1	TTC7B	11	67421219	+	14	90540420	-	ENSG00000172508	ENSG00000165914	inter-chromosomal
CARNS1-TTC7B	CARNS1	TTC7B	11	67421219	+	14	90540424	-	ENSG00000172508	ENSG00000165914	inter-chromosomal
CARS2-CLK3	CARS2	CLK3	13	110641412	-	15	74599267	+	ENSG00000134905	ENSG00000179335	inter-chromosomal
CARS2-ITGB8	CARS2	ITGB8	13	110642315	-	7	20411200	+	ENSG00000134905	ENSG00000105855	inter-chromosomal
CARS2-SYT15	CARS2	SYT15	13	110641412	-	10	46588407	+	ENSG00000134905	ENSG00000204176	inter-chromosomal
CARS2-SYT15	CARS2	SYT15	13	110642315	-	10	46588741	+	ENSG00000134905	ENSG00000204176	inter-chromosomal
CARS-SMEK2	CARS	SMEK2	11	3028218	-	2	55568363	-	ENSG00000110619	ENSG00000275052	inter-chromosomal
CASC3-GPR4	CASC3	GPR4	17	40164166	+	19	45590344	-	ENSG00000108349	ENSG00000177464	inter-chromosomal
CASC3-GPR4	CASC3	GPR4	17	40164166	+	19	45590368	-	ENSG00000108349	ENSG00000177464	inter-chromosomal
CASC3-RAPGEFL1	CASC3	RAPGEFL1	17	40169446	+	17	40181616	+	ENSG00000108349	ENSG00000108352	Read-Through
CASC3-RAPGEFL1	CASC3	RAPGEFL1	17	40169662	+	17	40181616	+	ENSG00000108349	ENSG00000108352	Read-Through
CASC4-TPTE2	CASC4	TPTE2	15	44414615	+	13	19503277	-	ENSG00000166734	ENSG00000132958	inter-chromosomal
CASKIN2-KIAA0195	CASKIN2	KIAA0195	17	75500261	-	17	75499522	+	ENSG00000177303	ENSG00000177728	intra-others
CASKIN2-KIAA0195	CASKIN2	KIAA0195	17	75500261	-	17	75499560	+	ENSG00000177303	ENSG00000177728	intra-others
CASKIN2-KIAA0195	CASKIN2	KIAA0195	17	75500261	-	17	75499563	+	ENSG00000177303	ENSG00000177728	intra-others
CASKIN2-KIAA0195	CASKIN2	KIAA0195	17	75500261	-	17	75499565	+	ENSG00000177303	ENSG00000177728	intra-others
CASKIN2-KIAA0195	CASKIN2	KIAA0195	17	75500261	-	17	75499572	+	ENSG00000177303	ENSG00000177728	intra-others
CASKIN2-KIAA0195	CASKIN2	KIAA0195	17	75500261	-	17	75499589	+	ENSG00000177303	ENSG00000177728	intra-others
CASKIN2-KIAA0195	CASKIN2	KIAA0195	17	75500261	-	17	75499590	+	ENSG00000177303	ENSG00000177728	intra-others
CASKIN2-KIAA0195	CASKIN2	KIAA0195	17	75500261	-	17	75499591	+	ENSG00000177303	ENSG00000177728	intra-others
CASKIN2-KIAA0195	CASKIN2	KIAA0195	17	75500261	-	17	75499594	+	ENSG00000177303	ENSG00000177728	intra-others
CASKIN2-KIAA0195	CASKIN2	KIAA0195	17	75500261	-	17	75499603	+	ENSG00000177303	ENSG00000177728	intra-others
CASKIN2-KIAA0195	CASKIN2	KIAA0195	17	75500261	-	17	75499606	+	ENSG00000177303	ENSG00000177728	intra-others
CASKIN2-KIAA0195	CASKIN2	KIAA0195	17	75500261	-	17	75499609	+	ENSG00000177303	ENSG00000177728	intra-others
CASKIN2-KIAA0195	CASKIN2	KIAA0195	17	75500261	-	17	75499610	+	ENSG00000177303	ENSG00000177728	intra-others
CASKIN2-KIAA0195	CASKIN2	KIAA0195	17	75500261	-	17	75499612	+	ENSG00000177303	ENSG00000177728	intra-others
CASKIN2-KIAA0195	CASKIN2	KIAA0195	17	75500261	-	17	75499613	+	ENSG00000177303	ENSG00000177728	intra-others
CASKIN2-KIAA0195	CASKIN2	KIAA0195	17	75500261	-	17	75499618	+	ENSG00000177303	ENSG00000177728	intra-others
CASKIN2-KIAA0195	CASKIN2	KIAA0195	17	75500261	-	17	75499619	+	ENSG00000177303	ENSG00000177728	intra-others
CASKIN2-KIAA0195	CASKIN2	KIAA0195	17	75500261	-	17	75499624	+	ENSG00000177303	ENSG00000177728	intra-others
CASKIN2-KIAA0195	CASKIN2	KIAA0195	17	75500261	-	17	75499626	+	ENSG00000177303	ENSG00000177728	intra-others
CASKIN2-KIAA0195	CASKIN2	KIAA0195	17	75500261	-	17	75499639	+	ENSG00000177303	ENSG00000177728	intra-others
CASKIN2-KIAA0195	CASKIN2	KIAA0195	17	75500261	-	17	75499640	+	ENSG00000177303	ENSG00000177728	intra-others
CASKIN2-KIAA0195	CASKIN2	KIAA0195	17	75500261	-	17	75499649	+	ENSG00000177303	ENSG00000177728	intra-others
CASKIN2-KIAA0195	CASKIN2	KIAA0195	17	75500261	-	17	75499651	+	ENSG00000177303	ENSG00000177728	intra-others
CASKIN2-KIAA0195	CASKIN2	KIAA0195	17	75500261	-	17	75499656	+	ENSG00000177303	ENSG00000177728	intra-others
CASKIN2-KIAA0195	CASKIN2	KIAA0195	17	75500261	-	17	75499659	+	ENSG00000177303	ENSG00000177728	intra-others
CASKIN2-KIAA0195	CASKIN2	KIAA0195	17	75500261	-	17	75499660	+	ENSG00000177303	ENSG00000177728	intra-others
CASKIN2-KIAA0195	CASKIN2	KIAA0195	17	75500261	-	17	75499665	+	ENSG00000177303	ENSG00000177728	intra-others
CASKIN2-KIAA0195	CASKIN2	KIAA0195	17	75500261	-	17	75499670	+	ENSG00000177303	ENSG00000177728	intra-others
CASKIN2-KIAA0195	CASKIN2	KIAA0195	17	75500261	-	17	75499671	+	ENSG00000177303	ENSG00000177728	intra-others
CASKIN2-KIAA0195	CASKIN2	KIAA0195	17	75500261	-	17	75499676	+	ENSG00000177303	ENSG00000177728	intra-others
CASKIN2-KIAA0195	CASKIN2	KIAA0195	17	75500261	-	17	75499683	+	ENSG00000177303	ENSG00000177728	intra-others
CASKIN2-KIAA0195	CASKIN2	KIAA0195	17	75500261	-	17	75499686	+	ENSG00000177303	ENSG00000177728	intra-others
CASKIN2-KIAA0195	CASKIN2	KIAA0195	17	75500261	-	17	75499689	+	ENSG00000177303	ENSG00000177728	intra-others
CASKIN2-KIAA0195	CASKIN2	KIAA0195	17	75500261	-	17	75499698	+	ENSG00000177303	ENSG00000177728	intra-others
CASKIN2-KIAA0195	CASKIN2	KIAA0195	17	75500261	-	17	75499705	+	ENSG00000177303	ENSG00000177728	intra-others
CASKIN2-KIAA0195	CASKIN2	KIAA0195	17	75500261	-	17	75499714	+	ENSG00000177303	ENSG00000177728	intra-others
CASKIN2-KIAA0195	CASKIN2	KIAA0195	17	75500261	-	17	75499717	+	ENSG00000177303	ENSG00000177728	intra-others
CASKIN2-KIAA0195	CASKIN2	KIAA0195	17	75500261	-	17	75499722	+	ENSG00000177303	ENSG00000177728	intra-others
CASKIN2-KIAA0195	CASKIN2	KIAA0195	17	75500261	-	17	75499989	+	ENSG00000177303	ENSG00000177728	intra-others
CASP1-CARD17	CASP1	CARD17	11	105035107	-	11	105099421	-	ENSG00000137752	ENSG00000255221	intra-others
CASP4-CARD18	CASP4	CARD18	11	104968520	-	11	105139079	-	ENSG00000196954	ENSG00000255501	intra-others
CASP8AP2-ERBB2	CASP8AP2	ERBB2	6	89871388	+	17	39726101	+	ENSG00000118412	ENSG00000141736	inter-chromosomal
CASP9-CHST12	CASP9	CHST12	1	15492270	-	7	2435728	+	ENSG00000132906	ENSG00000136213	inter-chromosomal
CASP9-TCHP	CASP9	TCHP	1	15504610	-	12	109933637	+	ENSG00000132906	ENSG00000139437	inter-chromosomal
CAST-GPR157	CAST	GPR157	5	96755197	+	1	9103258	-	ENSG00000153113	ENSG00000180758	inter-chromosomal
CAST-NAPEPLD	CAST	NAPEPLD	5	96755197	+	7	103102490	-	ENSG00000153113	ENSG00000161048	inter-chromosomal
CATSPER2-STRC	CATSPER2	STRC	15	43631431	-	15	43618771	-	ENSG00000166762	ENSG00000242866	Read-Through
CATSPER2-STRC	CATSPER2	STRC	15	43632199	-	15	43618770	-	ENSG00000166762	ENSG00000242866	Read-Through
CATSPER2-STRC	CATSPER2	STRC	15	43635360	-	15	43618770	-	ENSG00000166762	ENSG00000242866	Read-Through
CATSPER2-STRC	CATSPER2	STRC	15	43636041	-	15	43618770	-	ENSG00000166762	ENSG00000242866	Read-Through
CATSPER2-STRC	CATSPER2	STRC	15	43638904	-	15	43618770	-	ENSG00000166762	ENSG00000242866	Read-Through
CATSPER2-STRC	CATSPER2	STRC	15	43640324	-	15	43618770	-	ENSG00000166762	ENSG00000242866	Read-Through
CATSPERB-POLR3G	CATSPERB	POLR3G	14	91608296	-	5	90488005	+	ENSG00000133962	ENSG00000113356	inter-chromosomal
CATSPERG-SEC11A	CATSPERG	SEC11A	19	38362832	+	15	84673333	-	ENSG00000099338	ENSG00000140612	inter-chromosomal
CBFA2T2-KIF6	CBFA2T2	KIF6	20	33623296	+	6	39334516	-	ENSG00000078699	ENSG00000164627	inter-chromosomal
CBFA2T3-PABPN1L	CBFA2T3	PABPN1L	16	88879271	-	16	88864380	-	ENSG00000129993	ENSG00000205022	Read-Through
CBLB-CCDC125	CBLB	CCDC125	3	105776396	-	5	69309483	-	ENSG00000114423	ENSG00000183323	inter-chromosomal
CBLC-ISOC2	CBLC	ISOC2	19	44800634	+	19	55456167	-	ENSG00000142273	ENSG00000063241	intra-others
CBLC-ISOC2	CBLC	ISOC2	19	44800634	+	19	55456266	-	ENSG00000142273	ENSG00000063241	intra-others
CBLC-ISOC2	CBLC	ISOC2	19	44800634	+	19	55456268	-	ENSG00000142273	ENSG00000063241	intra-others
CBLC-ISOC2	CBLC	ISOC2	19	44800634	+	19	55456281	-	ENSG00000142273	ENSG00000063241	intra-others
CBLC-ISOC2	CBLC	ISOC2	19	44800634	+	19	55456301	-	ENSG00000142273	ENSG00000063241	intra-others
CBLC-ISOC2	CBLC	ISOC2	19	44800634	+	19	55456314	-	ENSG00000142273	ENSG00000063241	intra-others
CBLC-KLK14	CBLC	KLK14	19	44800634	+	19	51078899	-	ENSG00000142273	ENSG00000129437	intra-others
CBLC-KLK14	CBLC	KLK14	19	44800634	+	19	51078900	-	ENSG00000142273	ENSG00000129437	intra-others
CBLC-KLK14	CBLC	KLK14	19	44800634	+	19	51078901	-	ENSG00000142273	ENSG00000129437	intra-others
CBLC-KLK14	CBLC	KLK14	19	44800634	+	19	51078902	-	ENSG00000142273	ENSG00000129437	intra-others
CBLC-KLK14	CBLC	KLK14	19	44800634	+	19	51078903	-	ENSG00000142273	ENSG00000129437	intra-others
CBLC-KLK14	CBLC	KLK14	19	44800634	+	19	51078904	-	ENSG00000142273	ENSG00000129437	intra-others
CBLC-KLK14	CBLC	KLK14	19	44800634	+	19	51078907	-	ENSG00000142273	ENSG00000129437	intra-others
CBLC-KLK4	CBLC	KLK4	19	44800634	+	19	50907022	-	ENSG00000142273	ENSG00000167749	intra-others
CBLC-KLK4	CBLC	KLK4	19	44800634	+	19	50907050	-	ENSG00000142273	ENSG00000167749	intra-others
CBLC-KLK4	CBLC	KLK4	19	44800634	+	19	50907052	-	ENSG00000142273	ENSG00000167749	intra-others
CBLC-KLK4	CBLC	KLK4	19	44800634	+	19	50907066	-	ENSG00000142273	ENSG00000167749	intra-others
CBLC-KLK4	CBLC	KLK4	19	44800634	+	19	50907083	-	ENSG00000142273	ENSG00000167749	intra-others
CBLC-KLK4	CBLC	KLK4	19	44800634	+	19	50907087	-	ENSG00000142273	ENSG00000167749	intra-others
CBLC-KLK4	CBLC	KLK4	19	44800634	+	19	50907088	-	ENSG00000142273	ENSG00000167749	intra-others
CBR3-HAUS3	CBR3	HAUS3	21	36146566	+	4	2230109	-	ENSG00000159231	ENSG00000214367	inter-chromosomal
CBR3-HAUS3	CBR3	HAUS3	21	36146566	+	4	2230110	-	ENSG00000159231	ENSG00000214367	inter-chromosomal
CBR3-PDE6A	CBR3	PDE6A	21	36146566	+	5	149859208	-	ENSG00000159231	ENSG00000132915	inter-chromosomal
CBR4-IRGQ	CBR4	IRGQ	4	169001169	-	19	43585419	-	ENSG00000145439	ENSG00000167378	inter-chromosomal
CBR4-PSMG1	CBR4	PSMG1	4	169001169	-	21	39181849	-	ENSG00000145439	ENSG00000183527	inter-chromosomal
CBWD1-WDR90	CBWD1	WDR90	9	146895	-	16	664988	+	ENSG00000172785	ENSG00000161996	inter-chromosomal
CBY1-PNPT1	CBY1	PNPT1	22	38673854	+	2	55635157	-	ENSG00000100211	ENSG00000138035	inter-chromosomal
CBY1-TOMM22	CBY1	TOMM22	22	38670989	+	22	38681977	+	ENSG00000100211	ENSG00000100216	Read-Through
CCBL1-C9orf114	CCBL1	C9orf114	9	128832942	-	9	128829821	-	ENSG00000171097	ENSG00000198917	Read-Through
CCBL1-TTC26	CCBL1	TTC26	9	128832942	-	7	139189994	+	ENSG00000171097	ENSG00000105948	inter-chromosomal
CCBL2-GTF2B	CCBL2	GTF2B	1	88936099	-	1	88887367	-	ENSG00000137944	ENSG00000137947	Read-Through
CCDC112-PGGT1B	CCDC112	PGGT1B	5	115267882	-	5	115253255	-	ENSG00000164221	ENSG00000164219	Read-Through
CCDC114-HIF3A	CCDC114	HIF3A	19	48318387	-	19	46341232	+	ENSG00000105479	ENSG00000124440	intra-others
CCDC122-ENOX1	CCDC122	ENOX1	13	43874842	-	13	43667544	-	ENSG00000151773	ENSG00000120658	Read-Through
CCDC125-CPPED1	CCDC125	CPPED1	5	69280175	-	16	12660103	-	ENSG00000183323	ENSG00000103381	inter-chromosomal
CCDC125-CPPED1	CCDC125	CPPED1	5	69280175	-	16	12660137	-	ENSG00000183323	ENSG00000103381	inter-chromosomal
CCDC125-CPPED1	CCDC125	CPPED1	5	69280175	-	16	12660210	-	ENSG00000183323	ENSG00000103381	inter-chromosomal
CCDC125-CPPED1	CCDC125	CPPED1	5	69280175	-	16	12660211	-	ENSG00000183323	ENSG00000103381	inter-chromosomal
CCDC125-CPPED1	CCDC125	CPPED1	5	69280175	-	16	12660213	-	ENSG00000183323	ENSG00000103381	inter-chromosomal
CCDC125-CPPED1	CCDC125	CPPED1	5	69280175	-	16	12660214	-	ENSG00000183323	ENSG00000103381	inter-chromosomal
CCDC125-CPPED1	CCDC125	CPPED1	5	69280175	-	16	12660215	-	ENSG00000183323	ENSG00000103381	inter-chromosomal
CCDC125-CPPED1	CCDC125	CPPED1	5	69280175	-	16	12660217	-	ENSG00000183323	ENSG00000103381	inter-chromosomal
CCDC125-CPPED1	CCDC125	CPPED1	5	69280175	-	16	12660218	-	ENSG00000183323	ENSG00000103381	inter-chromosomal
CCDC125-FUT10	CCDC125	FUT10	5	69280175	-	8	33452348	-	ENSG00000183323	ENSG00000172728	inter-chromosomal
CCDC125-FUT10	CCDC125	FUT10	5	69280175	-	8	33452349	-	ENSG00000183323	ENSG00000172728	inter-chromosomal
CCDC125-FUT10	CCDC125	FUT10	5	69280175	-	8	33452350	-	ENSG00000183323	ENSG00000172728	inter-chromosomal
CCDC125-FUT10	CCDC125	FUT10	5	69280175	-	8	33452351	-	ENSG00000183323	ENSG00000172728	inter-chromosomal
CCDC125-KIFC3	CCDC125	KIFC3	5	69280175	-	16	57782114	-	ENSG00000183323	ENSG00000140859	inter-chromosomal
CCDC125-PBX1	CCDC125	PBX1	5	69280175	-	1	164815506	+	ENSG00000183323	ENSG00000185630	inter-chromosomal
CCDC125-SLC35A5	CCDC125	SLC35A5	5	69280175	-	3	112584936	+	ENSG00000183323	ENSG00000138459	inter-chromosomal
CCDC126-FAM221A	CCDC126	FAM221A	7	23611553	+	7	23684499	+	ENSG00000169193	ENSG00000188732	Read-Through
CCDC126-FAM221A	CCDC126	FAM221A	7	23611553	+	7	23689269	+	ENSG00000169193	ENSG00000188732	Read-Through
CCDC127-ACAA1	CCDC127	ACAA1	5	196871	-	3	38136997	-	ENSG00000164366	ENSG00000060971	inter-chromosomal
CCDC127-ACAA1	CCDC127	ACAA1	5	196871	-	3	38137050	-	ENSG00000164366	ENSG00000060971	inter-chromosomal
CCDC127-ACAA1	CCDC127	ACAA1	5	196871	-	3	38137051	-	ENSG00000164366	ENSG00000060971	inter-chromosomal
CCDC127-ACAA1	CCDC127	ACAA1	5	196871	-	3	38137052	-	ENSG00000164366	ENSG00000060971	inter-chromosomal
CCDC127-ACAA1	CCDC127	ACAA1	5	196871	-	3	38137053	-	ENSG00000164366	ENSG00000060971	inter-chromosomal
CCDC127-CNEP1R1	CCDC127	CNEP1R1	5	196871	-	16	50035934	+	ENSG00000164366	ENSG00000205423	inter-chromosomal
CCDC127-DAPK2	CCDC127	DAPK2	5	196871	-	15	63911488	-	ENSG00000164366	ENSG00000035664	inter-chromosomal
CCDC127-DAPK2	CCDC127	DAPK2	5	196871	-	15	63911490	-	ENSG00000164366	ENSG00000035664	inter-chromosomal
CCDC127-DAPK2	CCDC127	DAPK2	5	196873	-	15	63911257	-	ENSG00000164366	ENSG00000035664	inter-chromosomal
CCDC127-TMEM192	CCDC127	TMEM192	5	196871	-	4	165074412	-	ENSG00000164366	ENSG00000170088	inter-chromosomal
CCDC127-TMEM192	CCDC127	TMEM192	5	196871	-	4	165074419	-	ENSG00000164366	ENSG00000170088	inter-chromosomal
CCDC127-ZNF585A	CCDC127	ZNF585A	5	196871	-	19	37107104	-	ENSG00000164366	ENSG00000196967	inter-chromosomal
CCDC12-ZNF613	CCDC12	ZNF613	3	46921909	-	19	51929732	+	ENSG00000160799	ENSG00000176024	inter-chromosomal
CCDC12-ZNF613	CCDC12	ZNF613	3	46922236	-	19	51929732	+	ENSG00000160799	ENSG00000176024	inter-chromosomal
CCDC134-SREBF2	CCDC134	SREBF2	22	41800765	+	22	41866830	+	ENSG00000100147	ENSG00000198911	Read-Through
CCDC137-TMBIM4	CCDC137	TMBIM4	17	81673819	+	12	66153450	-	ENSG00000185298	ENSG00000155957	inter-chromosomal
CCDC137-ZNF585A	CCDC137	ZNF585A	17	81673832	+	19	37107695	-	ENSG00000185298	ENSG00000196967	inter-chromosomal
CCDC13-HHATL	CCDC13	HHATL	3	42708637	-	3	42699825	-	ENSG00000244607	ENSG00000010282	Read-Through
CCDC13-HHATL	CCDC13	HHATL	3	42708637	-	3	42700839	-	ENSG00000244607	ENSG00000010282	Read-Through
CCDC13-HHATL	CCDC13	HHATL	3	42709684	-	3	42700839	-	ENSG00000244607	ENSG00000010282	Read-Through
CCDC13-HHATL	CCDC13	HHATL	3	42713162	-	3	42696877	-	ENSG00000244607	ENSG00000010282	Read-Through
CCDC13-HHATL	CCDC13	HHATL	3	42713162	-	3	42700839	-	ENSG00000244607	ENSG00000010282	Read-Through
CCDC144A-CFLAR	CCDC144A	CFLAR	17	16774999	+	2	201169904	+	ENSG00000170160	ENSG00000003402	inter-chromosomal
CCDC144A-CFLAR	CCDC144A	CFLAR	17	16774999	+	2	201171022	+	ENSG00000170160	ENSG00000003402	inter-chromosomal
CCDC144A-CFLAR	CCDC144A	CFLAR	17	16774999	+	2	201171023	+	ENSG00000170160	ENSG00000003402	inter-chromosomal
CCDC144A-CFLAR	CCDC144A	CFLAR	17	16774999	+	2	201171024	+	ENSG00000170160	ENSG00000003402	inter-chromosomal
CCDC144A-HTN1	CCDC144A	HTN1	17	16774999	+	4	70056844	+	ENSG00000170160	ENSG00000126550	inter-chromosomal
CCDC144A-HTN1	CCDC144A	HTN1	17	16774999	+	4	70056845	+	ENSG00000170160	ENSG00000126550	inter-chromosomal
CCDC144A-HTN1	CCDC144A	HTN1	17	16774999	+	4	70056847	+	ENSG00000170160	ENSG00000126550	inter-chromosomal
CCDC144A-HTN1	CCDC144A	HTN1	17	16774999	+	4	70056848	+	ENSG00000170160	ENSG00000126550	inter-chromosomal
CCDC144A-HTN1	CCDC144A	HTN1	17	16774999	+	4	70056850	+	ENSG00000170160	ENSG00000126550	inter-chromosomal
CCDC144A-HTN1	CCDC144A	HTN1	17	16774999	+	4	70056851	+	ENSG00000170160	ENSG00000126550	inter-chromosomal
CCDC144A-HTN1	CCDC144A	HTN1	17	16774999	+	4	70056857	+	ENSG00000170160	ENSG00000126550	inter-chromosomal
CCDC144A-NAPG	CCDC144A	NAPG	17	16774999	+	18	10533219	+	ENSG00000170160	ENSG00000134265	inter-chromosomal
CCDC144A-NAPG	CCDC144A	NAPG	17	16774999	+	18	10533220	+	ENSG00000170160	ENSG00000134265	inter-chromosomal
CCDC144A-TRIM4	CCDC144A	TRIM4	17	16774999	+	7	99890782	-	ENSG00000170160	ENSG00000146833	inter-chromosomal
CCDC144A-TRIM4	CCDC144A	TRIM4	17	16774999	+	7	99890799	-	ENSG00000170160	ENSG00000146833	inter-chromosomal
CCDC144A-TRIM4	CCDC144A	TRIM4	17	16774999	+	7	99890802	-	ENSG00000170160	ENSG00000146833	inter-chromosomal
CCDC144A-USP32	CCDC144A	USP32	17	16773636	+	17	60185651	-	ENSG00000170160	ENSG00000170832	intra-others
CCDC144A-USP32	CCDC144A	USP32	17	16773641	+	17	60185651	-	ENSG00000170160	ENSG00000170832	intra-others
CCDC144A-USP32	CCDC144A	USP32	17	16773863	+	17	60185651	-	ENSG00000170160	ENSG00000170832	intra-others
CCDC144A-USP32	CCDC144A	USP32	17	16773883	+	17	60185651	-	ENSG00000170160	ENSG00000170832	intra-others
CCDC144A-USP32	CCDC144A	USP32	17	16773899	+	17	60185651	-	ENSG00000170160	ENSG00000170832	intra-others
CCDC144A-USP32	CCDC144A	USP32	17	16773919	+	17	60185651	-	ENSG00000170160	ENSG00000170832	intra-others
CCDC144A-USP32	CCDC144A	USP32	17	16773924	+	17	60185651	-	ENSG00000170160	ENSG00000170832	intra-others
CCDC144A-USP32	CCDC144A	USP32	17	16773925	+	17	60185651	-	ENSG00000170160	ENSG00000170832	intra-others
CCDC144A-USP32	CCDC144A	USP32	17	16773936	+	17	60185651	-	ENSG00000170160	ENSG00000170832	intra-others
CCDC144A-USP32	CCDC144A	USP32	17	16773961	+	17	60185651	-	ENSG00000170160	ENSG00000170832	intra-others
CCDC144A-USP32	CCDC144A	USP32	17	16774994	+	17	60185651	-	ENSG00000170160	ENSG00000170832	intra-others
CCDC144A-USP6	CCDC144A	USP6	17	16773596	+	17	5167932	+	ENSG00000170160	ENSG00000129204	intra-others
CCDC144A-USP6	CCDC144A	USP6	17	16773635	+	17	5167931	+	ENSG00000170160	ENSG00000129204	intra-others
CCDC144NL-ANKRD18B	CCDC144NL	ANKRD18B	17	20867901	-	9	33572316	+	ENSG00000205212	ENSG00000230453	inter-chromosomal
CCDC144NL-NBEA	CCDC144NL	NBEA	17	20867901	-	13	35109290	+	ENSG00000205212	ENSG00000172915	inter-chromosomal
CCDC144NL-NBEA	CCDC144NL	NBEA	17	20867905	-	13	35109290	+	ENSG00000205212	ENSG00000172915	inter-chromosomal
CCDC144NL-NCOR1	CCDC144NL	NCOR1	17	20867901	-	17	16165161	-	ENSG00000205212	ENSG00000141027	intra-others
CCDC144NL-NCOR1	CCDC144NL	NCOR1	17	20867905	-	17	16165161	-	ENSG00000205212	ENSG00000141027	intra-others
CCDC146-RASA4B	CCDC146	RASA4B	7	77167823	+	7	102495391	-	ENSG00000135205	ENSG00000170667	intra-others
CCDC146-RASA4	CCDC146	RASA4	7	77167823	+	7	102594560	-	ENSG00000135205	ENSG00000105808	intra-others
CCDC146-RASA4	CCDC146	RASA4	7	77167824	+	7	102594242	-	ENSG00000135205	ENSG00000105808	intra-others
CCDC14-KRCC1	CCDC14	KRCC1	3	123956711	-	2	88055729	-	ENSG00000175455	ENSG00000172086	inter-chromosomal
CCDC15-SLC37A2	CCDC15	SLC37A2	11	125039069	+	11	125076757	+	ENSG00000149548	ENSG00000134955	Read-Through
CCDC163P-TESK2	CCDC163P	TESK2	1	45495052	-	1	45457871	-	ENSG00000280670	ENSG00000070759	Read-Through
CCDC172-SERPINB2	CCDC172	SERPINB2	10	116379994	+	18	63891436	+	ENSG00000182645	ENSG00000197632	inter-chromosomal
CCDC174-C3orf20	CCDC174	C3orf20	3	14671746	+	3	14682275	+	ENSG00000154781	ENSG00000131379	Read-Through
CCDC174-MEGF10	CCDC174	MEGF10	3	14672659	+	5	127419208	+	ENSG00000154781	ENSG00000145794	inter-chromosomal
CCDC183-KDELC2	CCDC183	KDELC2	9	136807741	+	11	108498432	-	ENSG00000213213	ENSG00000178202	inter-chromosomal
CCDC183-RABL6	CCDC183	RABL6	9	136804627	+	9	136823525	+	ENSG00000213213	ENSG00000196642	Read-Through
CCDC183-RABL6	CCDC183	RABL6	9	136804816	+	9	136823525	+	ENSG00000213213	ENSG00000196642	Read-Through
CCDC183-RABL6	CCDC183	RABL6	9	136806672	+	9	136823525	+	ENSG00000213213	ENSG00000196642	Read-Through
CCDC183-RABL6	CCDC183	RABL6	9	136806854	+	9	136823525	+	ENSG00000213213	ENSG00000196642	Read-Through
CCDC183-RABL6	CCDC183	RABL6	9	136806867	+	9	136823525	+	ENSG00000213213	ENSG00000196642	Read-Through
CCDC183-RABL6	CCDC183	RABL6	9	136807066	+	9	136823525	+	ENSG00000213213	ENSG00000196642	Read-Through
CCDC18-CASS4	CCDC18	CASS4	1	93278607	+	20	56458926	+	ENSG00000122483	ENSG00000087589	inter-chromosomal
CCDC18-ZNF37A	CCDC18	ZNF37A	1	93278607	+	10	38122290	+	ENSG00000122483	ENSG00000075407	inter-chromosomal
CCDC28B-FBXW2	CCDC28B	FBXW2	1	32203157	+	9	120762342	-	ENSG00000160050	ENSG00000119402	inter-chromosomal
CCDC28B-IQCC	CCDC28B	IQCC	1	32205318	+	1	32205661	+	ENSG00000160050	ENSG00000160051	Read-Through
CCDC28B-IQCC	CCDC28B	IQCC	1	32205339	+	1	32205661	+	ENSG00000160050	ENSG00000160051	Read-Through
CCDC28B-IQCC	CCDC28B	IQCC	1	32205387	+	1	32205661	+	ENSG00000160050	ENSG00000160051	Read-Through
CCDC28B-IQCC	CCDC28B	IQCC	1	32205387	+	1	32205662	+	ENSG00000160050	ENSG00000160051	Read-Through
CCDC36-C12orf65	CCDC36	C12orf65	3	49211836	+	12	123249551	+	ENSG00000173421	ENSG00000130921	inter-chromosomal
CCDC36-ELP4	CCDC36	ELP4	3	49258104	+	11	31632361	+	ENSG00000173421	ENSG00000109911	inter-chromosomal
CCDC36-ELP4	CCDC36	ELP4	3	49258104	+	11	31632362	+	ENSG00000173421	ENSG00000109911	inter-chromosomal
CCDC36-KBTBD12	CCDC36	KBTBD12	3	49258104	+	3	127986299	+	ENSG00000173421	ENSG00000187715	intra-others
CCDC36-KBTBD12	CCDC36	KBTBD12	3	49258104	+	3	127986300	+	ENSG00000173421	ENSG00000187715	intra-others
CCDC36-KBTBD12	CCDC36	KBTBD12	3	49258104	+	3	127986305	+	ENSG00000173421	ENSG00000187715	intra-others
CCDC36-PDHB	CCDC36	PDHB	3	49258104	+	3	58432947	-	ENSG00000173421	ENSG00000168291	intra-others
CCDC36-SPRYD7	CCDC36	SPRYD7	3	49236722	+	13	49913412	-	ENSG00000173421	ENSG00000123178	inter-chromosomal
CCDC38-SNRPF	CCDC38	SNRPF	12	95867048	-	12	95858928	+	ENSG00000165972	ENSG00000139343	intra-others
CCDC40-GAA	CCDC40	GAA	17	80097403	+	17	80104555	+	ENSG00000141519	ENSG00000171298	Read-Through
CCDC40-GAA	CCDC40	GAA	17	80097403	+	17	80105749	+	ENSG00000141519	ENSG00000171298	Read-Through
CCDC40-SLC26A4	CCDC40	SLC26A4	17	80097932	+	7	107660799	+	ENSG00000141519	ENSG00000091137	inter-chromosomal
CCDC40-SLC9A7	CCDC40	SLC9A7	17	80088212	+	X	46603877	-	ENSG00000141519	ENSG00000065923	inter-chromosomal
CCDC53-BCAM	CCDC53	BCAM	12	102012927	-	19	44811308	+	ENSG00000120860	ENSG00000187244	inter-chromosomal
CCDC53-MFGE8	CCDC53	MFGE8	12	102012927	-	15	88904080	-	ENSG00000120860	ENSG00000140545	inter-chromosomal
CCDC57-DIEXF	CCDC57	DIEXF	17	82193756	-	1	209853376	+	ENSG00000176155	ENSG00000117597	inter-chromosomal
CCDC57-TEX2	CCDC57	TEX2	17	82163200	-	17	64149910	-	ENSG00000176155	ENSG00000136478	intra-others
CCDC57-UBA1	CCDC57	UBA1	17	82183774	-	X	47208643	+	ENSG00000176155	ENSG00000130985	inter-chromosomal
CCDC64B-HCFC1R1	CCDC64B	HCFC1R1	16	3027914	-	16	3023361	-	ENSG00000162069	ENSG00000103145	intra-others
CCDC64B-HCFC1R1	CCDC64B	HCFC1R1	16	3028348	-	16	3023361	-	ENSG00000162069	ENSG00000103145	intra-others
CCDC64B-HCFC1R1	CCDC64B	HCFC1R1	16	3028700	-	16	3023361	-	ENSG00000162069	ENSG00000103145	intra-others
CCDC64-HSD17B13	CCDC64	HSD17B13	12	119990297	+	4	87304299	-	ENSG00000135127	ENSG00000170509	inter-chromosomal
CCDC64-TRAF3IP1	CCDC64	TRAF3IP1	12	119990297	+	2	238400278	+	ENSG00000135127	ENSG00000204104	inter-chromosomal
CCDC64-ZSCAN29	CCDC64	ZSCAN29	12	119990297	+	15	43360471	-	ENSG00000135127	ENSG00000140265	inter-chromosomal
CCDC65-DERL2	CCDC65	DERL2	12	48918903	+	17	5473782	-	ENSG00000139537	ENSG00000072849	inter-chromosomal
CCDC65-GFAP	CCDC65	GFAP	12	48931840	+	17	44916937	-	ENSG00000139537	ENSG00000131095	inter-chromosomal
CCDC68-ACACB	CCDC68	ACACB	18	54901509	-	12	109249285	+	ENSG00000166510	ENSG00000076555	inter-chromosomal
CCDC68-EMC3	CCDC68	EMC3	18	54901509	-	3	9963917	-	ENSG00000166510	ENSG00000125037	inter-chromosomal
CCDC77-B4GALNT3	CCDC77	B4GALNT3	12	438554	+	12	535166	+	ENSG00000120647	ENSG00000139044	Read-Through
CCDC88C-GPR68	CCDC88C	GPR68	14	91277922	-	14	91235179	-	ENSG00000015133	ENSG00000119714	Read-Through
CCDC88C-NAP1L1	CCDC88C	NAP1L1	14	91408488	-	12	76049250	-	ENSG00000015133	ENSG00000187109	inter-chromosomal
CCDC93-CCDC8	CCDC93	CCDC8	2	117958365	-	19	46411014	-	ENSG00000125633	ENSG00000169515	inter-chromosomal
CCL22-CLEC4A	CCL22	CLEC4A	16	57364945	+	12	8129264	+	ENSG00000102962	ENSG00000111729	inter-chromosomal
CCL22-CX3CL1	CCL22	CX3CL1	16	57360560	+	16	57379634	+	ENSG00000102962	ENSG00000006210	Read-Through
CCL24-ACBD7	CCL24	ACBD7	7	75811665	-	10	15078126	-	ENSG00000106178	ENSG00000176244	inter-chromosomal
CCL24-DTX2	CCL24	DTX2	7	75811665	-	7	76500247	+	ENSG00000106178	ENSG00000091073	intra-others
CCL24-DTX2	CCL24	DTX2	7	75811665	-	7	76500248	+	ENSG00000106178	ENSG00000091073	intra-others
CCL24-DTX2	CCL24	DTX2	7	75811665	-	7	76500249	+	ENSG00000106178	ENSG00000091073	intra-others
CCL28-PAK2	CCL28	PAK2	5	43388350	-	3	196830932	+	ENSG00000151882	ENSG00000180370	inter-chromosomal
CCL28-SNX1	CCL28	SNX1	5	43388350	-	15	64140629	+	ENSG00000151882	ENSG00000028528	inter-chromosomal
CCM2L-HCK	CCM2L	HCK	20	32025919	+	20	32071662	+	ENSG00000101331	ENSG00000101336	Read-Through
CCNA2-EXOSC9	CCNA2	EXOSC9	4	121816444	-	4	121815809	+	ENSG00000145386	ENSG00000123737	intra-others
CCNA2-EXOSC9	CCNA2	EXOSC9	4	121816444	-	4	121815846	+	ENSG00000145386	ENSG00000123737	intra-others
CCNA2-EXOSC9	CCNA2	EXOSC9	4	121816444	-	4	121815865	+	ENSG00000145386	ENSG00000123737	intra-others
CCNA2-EXOSC9	CCNA2	EXOSC9	4	121816444	-	4	121815876	+	ENSG00000145386	ENSG00000123737	intra-others
CCNA2-EXOSC9	CCNA2	EXOSC9	4	121816444	-	4	121815889	+	ENSG00000145386	ENSG00000123737	intra-others
CCNA2-EXOSC9	CCNA2	EXOSC9	4	121816444	-	4	121815890	+	ENSG00000145386	ENSG00000123737	intra-others
CCNA2-EXOSC9	CCNA2	EXOSC9	4	121816444	-	4	121815903	+	ENSG00000145386	ENSG00000123737	intra-others
CCNA2-EXOSC9	CCNA2	EXOSC9	4	121816444	-	4	121815912	+	ENSG00000145386	ENSG00000123737	intra-others
CCNA2-EXOSC9	CCNA2	EXOSC9	4	121816444	-	4	121815917	+	ENSG00000145386	ENSG00000123737	intra-others
CCNA2-EXOSC9	CCNA2	EXOSC9	4	121816444	-	4	121815919	+	ENSG00000145386	ENSG00000123737	intra-others
CCNA2-EXOSC9	CCNA2	EXOSC9	4	121816444	-	4	121815924	+	ENSG00000145386	ENSG00000123737	intra-others
CCNA2-EXOSC9	CCNA2	EXOSC9	4	121816444	-	4	121815937	+	ENSG00000145386	ENSG00000123737	intra-others
CCNA2-EXOSC9	CCNA2	EXOSC9	4	121816444	-	4	121815940	+	ENSG00000145386	ENSG00000123737	intra-others
CCNA2-EXOSC9	CCNA2	EXOSC9	4	121816444	-	4	121815941	+	ENSG00000145386	ENSG00000123737	intra-others
CCNA2-EXOSC9	CCNA2	EXOSC9	4	121816444	-	4	121815942	+	ENSG00000145386	ENSG00000123737	intra-others
CCNA2-EXOSC9	CCNA2	EXOSC9	4	121816444	-	4	121815953	+	ENSG00000145386	ENSG00000123737	intra-others
CCNA2-EXOSC9	CCNA2	EXOSC9	4	121816444	-	4	121815954	+	ENSG00000145386	ENSG00000123737	intra-others
CCNA2-EXOSC9	CCNA2	EXOSC9	4	121816444	-	4	121815960	+	ENSG00000145386	ENSG00000123737	intra-others
CCNA2-EXOSC9	CCNA2	EXOSC9	4	121816444	-	4	121815966	+	ENSG00000145386	ENSG00000123737	intra-others
CCNA2-EXOSC9	CCNA2	EXOSC9	4	121816444	-	4	121815971	+	ENSG00000145386	ENSG00000123737	intra-others
CCNA2-EXOSC9	CCNA2	EXOSC9	4	121816444	-	4	121815972	+	ENSG00000145386	ENSG00000123737	intra-others
CCNA2-EXOSC9	CCNA2	EXOSC9	4	121816444	-	4	121815973	+	ENSG00000145386	ENSG00000123737	intra-others
CCNA2-EXOSC9	CCNA2	EXOSC9	4	121816444	-	4	121815980	+	ENSG00000145386	ENSG00000123737	intra-others
CCNA2-EXOSC9	CCNA2	EXOSC9	4	121816444	-	4	121815984	+	ENSG00000145386	ENSG00000123737	intra-others
CCNA2-EXOSC9	CCNA2	EXOSC9	4	121816444	-	4	121815986	+	ENSG00000145386	ENSG00000123737	intra-others
CCNA2-EXOSC9	CCNA2	EXOSC9	4	121816444	-	4	121815992	+	ENSG00000145386	ENSG00000123737	intra-others
CCNA2-EXOSC9	CCNA2	EXOSC9	4	121816444	-	4	121816000	+	ENSG00000145386	ENSG00000123737	intra-others
CCNA2-EXOSC9	CCNA2	EXOSC9	4	121816444	-	4	121816007	+	ENSG00000145386	ENSG00000123737	intra-others
CCNA2-EXOSC9	CCNA2	EXOSC9	4	121816444	-	4	121816022	+	ENSG00000145386	ENSG00000123737	intra-others
CCNA2-EXOSC9	CCNA2	EXOSC9	4	121816444	-	4	121816027	+	ENSG00000145386	ENSG00000123737	intra-others
CCNA2-EXOSC9	CCNA2	EXOSC9	4	121816444	-	4	121816033	+	ENSG00000145386	ENSG00000123737	intra-others
CCNA2-EXOSC9	CCNA2	EXOSC9	4	121816444	-	4	121816040	+	ENSG00000145386	ENSG00000123737	intra-others
CCNA2-EXOSC9	CCNA2	EXOSC9	4	121816444	-	4	121816046	+	ENSG00000145386	ENSG00000123737	intra-others
CCNA2-EXOSC9	CCNA2	EXOSC9	4	121816444	-	4	121816050	+	ENSG00000145386	ENSG00000123737	intra-others
CCNA2-EXOSC9	CCNA2	EXOSC9	4	121816444	-	4	121816064	+	ENSG00000145386	ENSG00000123737	intra-others
CCNA2-EXOSC9	CCNA2	EXOSC9	4	121816444	-	4	121816073	+	ENSG00000145386	ENSG00000123737	intra-others
CCNA2-EXOSC9	CCNA2	EXOSC9	4	121816444	-	4	121816079	+	ENSG00000145386	ENSG00000123737	intra-others
CCNA2-EXOSC9	CCNA2	EXOSC9	4	121816444	-	4	121816124	+	ENSG00000145386	ENSG00000123737	intra-others
CCNC-USP45	CCNC	USP45	6	99545113	-	6	99521164	-	ENSG00000112237	ENSG00000123552	Read-Through
CCND3-TNK2	CCND3	TNK2	6	42050255	-	3	195888606	-	ENSG00000112576	ENSG00000061938	inter-chromosomal
CCNE2-ALDH6A1	CCNE2	ALDH6A1	8	94879770	-	14	74060010	-	ENSG00000175305	ENSG00000119711	inter-chromosomal
CCNE2-SAR1B	CCNE2	SAR1B	8	94879770	-	5	134604127	-	ENSG00000175305	ENSG00000152700	inter-chromosomal
CCNE2-SAR1B	CCNE2	SAR1B	8	94879770	-	5	134604129	-	ENSG00000175305	ENSG00000152700	inter-chromosomal
CCNE2-TMED4	CCNE2	TMED4	8	94879770	-	7	44579152	-	ENSG00000175305	ENSG00000158604	inter-chromosomal
CCNG1-NUDCD2	CCNG1	NUDCD2	5	163446151	+	5	163460140	-	ENSG00000113328	ENSG00000170584	intra-others
CCNI-ANKRD17	CCNI	ANKRD17	4	77055150	-	4	73169090	-	ENSG00000118816	ENSG00000132466	intra-others
CCNI-RAD51C	CCNI	RAD51C	4	77066249	-	17	58735221	+	ENSG00000118816	ENSG00000108384	inter-chromosomal
CCNK-CCDC85C	CCNK	CCDC85C	14	99501413	+	14	99502244	-	ENSG00000090061	ENSG00000205476	intra-others
CCNL1-BRIP1	CCNL1	BRIP1	3	157149287	-	17	61784361	-	ENSG00000163660	ENSG00000136492	inter-chromosomal
CCNL1-PLCXD1	CCNL1	PLCXD1	3	157148949	-	X	299808	+	ENSG00000163660	ENSG00000182378	inter-chromosomal
CCNL2-AURKAIP1	CCNL2	AURKAIP1	1	1387235	-	1	1374790	-	ENSG00000221978	ENSG00000175756	Read-Through
CCNL2-NR6A1	CCNL2	NR6A1	1	1388626	-	9	124519894	-	ENSG00000221978	ENSG00000148200	inter-chromosomal
CCNT1-ATAD5	CCNT1	ATAD5	12	48688458	-	17	30895105	+	ENSG00000129315	ENSG00000176208	inter-chromosomal
CCNT1-ATAD5	CCNT1	ATAD5	12	48688458	-	17	30895106	+	ENSG00000129315	ENSG00000176208	inter-chromosomal
CCNT1-CC2D1B	CCNT1	CC2D1B	12	48688458	-	1	52352085	-	ENSG00000129315	ENSG00000154222	inter-chromosomal
CCNT1-CC2D1B	CCNT1	CC2D1B	12	48688458	-	1	52352114	-	ENSG00000129315	ENSG00000154222	inter-chromosomal
CCNY-PECAM1	CCNY	PECAM1	10	35572557	+	17	64341690	-	ENSG00000108100	ENSG00000261371	inter-chromosomal
CCPG1-YBX3	CCPG1	YBX3	15	55340039	-	12	10713300	-	ENSG00000260916	ENSG00000060138	inter-chromosomal
CCPG1-YBX3	CCPG1	YBX3	15	55340039	-	12	10713301	-	ENSG00000260916	ENSG00000060138	inter-chromosomal
CCPG1-YBX3	CCPG1	YBX3	15	55340039	-	12	10713302	-	ENSG00000260916	ENSG00000060138	inter-chromosomal
CCR4-FBXW2	CCR4	FBXW2	3	32956349	+	9	120762615	-	ENSG00000183813	ENSG00000119402	inter-chromosomal
CCRN4L-SAR1B	CCRN4L	SAR1B	4	139045939	+	5	134614155	-	ENSG00000151014	ENSG00000152700	inter-chromosomal
CCS-NCOA6	CCS	NCOA6	11	66600549	+	20	34820349	-	ENSG00000173992	ENSG00000198646	inter-chromosomal
CCS-RUNDC1	CCS	RUNDC1	11	66599803	+	17	42992292	+	ENSG00000173992	ENSG00000198863	inter-chromosomal
CCT6A-SIKE1	CCT6A	SIKE1	7	56059010	+	1	114770413	-	ENSG00000146731	ENSG00000052723	inter-chromosomal
CCT6A-SUMF2	CCT6A	SUMF2	7	56062755	+	7	56068482	+	ENSG00000146731	ENSG00000129103	Read-Through
CCT6A-SUMF2	CCT6A	SUMF2	7	56063223	+	7	56068482	+	ENSG00000146731	ENSG00000129103	Read-Through
CCT6A-SUMF2	CCT6A	SUMF2	7	56063225	+	7	56068482	+	ENSG00000146731	ENSG00000129103	Read-Through
CCT6A-SUMF2	CCT6A	SUMF2	7	56063989	+	7	56064002	+	ENSG00000146731	ENSG00000129103	Read-Through
CCT6B-MAP3K7CL	CCT6B	MAP3K7CL	17	34928962	-	21	29102505	+	ENSG00000132141	ENSG00000156265	inter-chromosomal
CCZ1-DAPL1	CCZ1	DAPL1	7	5901704	+	2	158862406	+	ENSG00000122674	ENSG00000163331	inter-chromosomal
CD163-FRK	CD163	FRK	12	7479860	-	6	115935826	-	ENSG00000177575	ENSG00000111816	inter-chromosomal
CD163-FRK	CD163	FRK	12	7479860	-	6	115936932	-	ENSG00000177575	ENSG00000111816	inter-chromosomal
CD164L2-FCN3	CD164L2	FCN3	1	27380051	-	1	27374451	-	ENSG00000174950	ENSG00000142748	Read-Through
CD164L2-FCN3	CD164L2	FCN3	1	27381780	-	1	27374451	-	ENSG00000174950	ENSG00000142748	Read-Through
CD19-NPIPB4	CD19	NPIPB4	16	28933509	+	16	21839737	-	ENSG00000177455	ENSG00000185864	intra-others
CD19-NPIPB5	CD19	NPIPB5	16	28933509	+	16	22531633	+	ENSG00000177455	ENSG00000243716	intra-others
CD19-SH3RF2	CD19	SH3RF2	16	28933641	+	5	146080805	+	ENSG00000177455	ENSG00000156463	inter-chromosomal
CD1C-NUP205	CD1C	NUP205	1	158293302	+	7	135628036	+	ENSG00000158481	ENSG00000155561	inter-chromosomal
CD226-CLLU1	CD226	CLLU1	18	69831158	-	12	92421731	+	ENSG00000150637	ENSG00000257127	inter-chromosomal
CD226-SLC35D2	CD226	SLC35D2	18	69859947	-	9	96364550	-	ENSG00000150637	ENSG00000130958	inter-chromosomal
CD27-CD27-AS1	CD27	CD27-AS1	12	6451494	+	12	6451532	-	ENSG00000139193	ENSG00000215039	intra-others
CD300A-MEF2BNB	CD300A	MEF2BNB	17	74481834	+	19	19177861	-	ENSG00000167851	ENSG00000254901	inter-chromosomal
CD53-HBA1	CD53	HBA1	1	110899928	+	16	176680	+	ENSG00000143119	ENSG00000206172	inter-chromosomal
CD53-HBA2	CD53	HBA2	1	110899928	+	16	172847	+	ENSG00000143119	ENSG00000188536	inter-chromosomal
CD55-ITIH5	CD55	ITIH5	1	207359766	+	10	7560452	-	ENSG00000196352	ENSG00000123243	inter-chromosomal
CD55-SOGA1	CD55	SOGA1	1	207340508	+	20	36781652	-	ENSG00000196352	ENSG00000149639	inter-chromosomal
CD55-SOGA1	CD55	SOGA1	1	207340508	+	20	36781749	-	ENSG00000196352	ENSG00000149639	inter-chromosomal
CD59-MPPE1	CD59	MPPE1	11	33698262	-	18	11883008	-	ENSG00000085063	ENSG00000154889	inter-chromosomal
CD63-ATP8B2	CD63	ATP8B2	12	55726121	-	1	154350042	+	ENSG00000135404	ENSG00000143515	inter-chromosomal
CD63-ATP8B2	CD63	ATP8B2	12	55726121	-	1	154350044	+	ENSG00000135404	ENSG00000143515	inter-chromosomal
[truncated: 13,993 more rows]

## Sheet: S4
Table S4. Chimeric peptides identified from normal colon tissue and their corresponding chimera.
Peptide*	Chimera	in-frame/frame-shift	#persons	#PSM	tblastn
GATVTISGCS_LPWGPSLAR	MFGE8-HAPLN3	frame-shift	4	5	matched with only 3'	#persons: Number of persons in which the chimeric peptide is identified
NKKKLAGC_GGECLWSQLHGRLR	PLAUR-KIAA2012	NA	4	4	matched junction sequence with at least 2 nt on each side	#PSM: Number of peptide spectrum matches identifying the chimeric peptide.
DVTHLDHKLAFHSAQMFP_TSASQR	RAD52-AP4B1	NA	3	3	matched with only 5'	*Underscore in the peptide sequence represents the junction position
AGG_LTVSSR	PES1-GAL3ST1	NA	2	2	No Hits
ELDLNR_PQRRISTWMWSPPQK	RNASET2-RPS6KA2	frame-shift	1	1	matched with only 3'
WTA_CQLICSLRLLVSSTK	ADGRL1-SUZ12	NA	1	1	matched with only 3'
QLAGNGSSCLWSQHF_GRPKRLDHLR	PIEZO1-ITGA2B	NA	1	1	matched junction sequence with at least 2 nt on each side
GRLDNG_CVLIVVPKIPAGQA	PACSIN2-ARFGAP3	frame-shift	1	1	matched with only 3'
HTLSV_HTPR	LSM10-STK40	NA	1	1	No Hits
SIGMMGQGSHS_YRPK	SLC39A1-CRTC2	in-frame	1	1	No Hits
SSAAPQAPSGPPAFA_EDPAALAFR	CRELD1-METTL21A	NA	1	1	No Hits
SDLPFCHDW_EASQLWQK	AGAP4-SMAD2	NA	1	1	matched with only 3'
QGEP_SQASGPEFSDAHMTWLNFVRRPDDGALRKR	UBE2J2-FAM132A	NA	1	1	matched junction sequence with at least 2 nt on each side
QASLAA_AASGDVLSTRPWR	PHPT1-MAMDC4	NA	1	1	matched with only 3'
GGQGPPPACSVWDHSVSPECRLQNGDRKPLL_CPEPRPSMDAVDATMEKLR	VMAC-CAPS	NA	1	1	matched with only 3'

## Sheet: S5
Table S5. List of 40 common chimeras present in all 53 tissues in non-M/M set.
GeneName1	GeneName2	chr1	Breakpoint1	strand1	chr2	Breakpoint2	strand2	EnsemblGene1	EnsemblGene2	fusiontype
ADCK4	NUMBL	19	40691592	-	19	40686995	-	ENSG00000123815	ENSG00000105245	Read-Through
AP1M1	P2RY11	19	16241988	+	19	10112106	+	ENSG00000072958	ENSG00000244165	intra-others
ATF7	NPFF	12	53507856	-	12	53507638	-	ENSG00000170653	ENSG00000139574	Read-Through
CIAO1	CYTH2	2	96273349	+	19	48476375	+	ENSG00000144021	ENSG00000105443	inter-chromosomal
CIAO1	SIK2	2	96273349	+	11	111728347	+	ENSG00000144021	ENSG00000170145	inter-chromosomal
CIAO1	STAT6	2	96273349	+	12	57104138	-	ENSG00000144021	ENSG00000166888	inter-chromosomal
CIAO1	UGGT1	2	96273349	+	2	128191341	+	ENSG00000144021	ENSG00000136731	intra-others
CIAO1	UGGT1	2	96273349	+	2	128191342	+	ENSG00000144021	ENSG00000136731	intra-others
CIRBP	C19orf24	19	1274440	+	19	1277183	+	ENSG00000099622	ENSG00000228300	Read-Through
CNNM3	SEC62	2	96833912	+	3	169997462	+	ENSG00000168763	ENSG00000008952	inter-chromosomal
COX17	POPDC2	3	119666919	-	3	119665323	-	ENSG00000138495	ENSG00000121577	Read-Through
DHRS1	THOP1	14	24298711	-	19	2814950	+	ENSG00000157379	ENSG00000172009	inter-chromosomal
ERI2	DCUN1D3	16	20896308	-	16	20862643	-	ENSG00000196678	ENSG00000188215	Read-Through
FAM177A1	ZNF383	14	35046628	+	19	37244113	+	ENSG00000151327	ENSG00000188283	inter-chromosomal
GALT	IL11RA	9	34649564	+	9	34655218	+	ENSG00000213930	ENSG00000137070	Read-Through
GUSB	IGLL1	7	65964323	-	22	23573585	-	ENSG00000169919	ENSG00000128322	inter-chromosomal
HACL1	COLQ	3	15563359	-	3	15489638	-	ENSG00000131373	ENSG00000206561	Read-Through
KSR1	LGALS9	17	27617429	+	17	27638264	+	ENSG00000141068	ENSG00000168961	Read-Through
LRCH4	EPHB3	7	100574660	-	3	184582263	+	ENSG00000077454	ENSG00000182580	inter-chromosomal
LRCH4	EPHB3	7	100574660	-	3	184582264	+	ENSG00000077454	ENSG00000182580	inter-chromosomal
LUC7L3	CDCA3	17	50746702	+	12	6848348	-	ENSG00000108848	ENSG00000111665	inter-chromosomal
MED8	ELOVL1	1	43385046	-	1	43365623	-	ENSG00000159479	ENSG00000066322	Read-Through
METTL10	FAM53B	10	124760318	-	10	124706887	-	ENSG00000203791	ENSG00000189319	Read-Through
NSUN4	FAAH	1	46361696	+	1	46402091	+	ENSG00000117481	ENSG00000117480	Read-Through
PAGR1	MVP	16	29819902	+	16	29830515	+	ENSG00000280789	ENSG00000013364	Read-Through
PDCD7	UBAP1L	15	65118672	-	15	65106359	-	ENSG00000090470	ENSG00000246922	Read-Through
PDHA1	TMEM5	X	19353325	+	12	63809269	+	ENSG00000131828	ENSG00000118600	inter-chromosomal
PGP	BRICD5	16	2211997	-	16	2211950	-	ENSG00000184207	ENSG00000182685	Read-Through
POLA2	CDC42EP2	11	65295990	+	11	65320544	+	ENSG00000014138	ENSG00000149798	Read-Through
RNF123	CROCC	3	49691509	+	1	16936637	+	ENSG00000164068	ENSG00000058453	inter-chromosomal
SIDT2	TAGLN	11	117195915	+	11	117203002	+	ENSG00000149577	ENSG00000149591	Read-Through
SMG5	PAQR6	1	156249569	-	1	156246756	-	ENSG00000198952	ENSG00000160781	Read-Through
STYXL1	TMEM120A	7	75996445	-	7	75992557	-	ENSG00000127952	ENSG00000189077	Read-Through
TEN1	CDK3	17	76000489	+	17	76001412	+	ENSG00000257949	ENSG00000250506	Read-Through
TFE3	FAM177A1	X	49038010	-	14	35099784	+	ENSG00000068323	ENSG00000151327	inter-chromosomal
UQCRQ	LEAP2	5	132867708	+	5	132873950	+	ENSG00000164405	ENSG00000164406	Read-Through
VPS51	TM7SF2	11	65111854	+	11	65111855	+	ENSG00000149823	ENSG00000149809	Read-Through
YARS2	NAP1L1	12	32747076	-	12	76050648	-	ENSG00000139131	ENSG00000187109	intra-others
ZGPAT	LIME1	20	63736142	+	20	63736283	+	ENSG00000197114	ENSG00000203896	Read-Through
ZNF606	C19orf18	19	57978654	-	19	57974203	-	ENSG00000166704	ENSG00000177025	Read-Through

## Sheet: S6
Table S6. List of tissue specific recurrent chimeras
Tissue	GeneName1	GeneName2	chr1	Breakpoint1	strand1	chr2	Breakpoint2	strand2	EnsemblGene1	EnsemblGene2	fusiontype
adipose_visceral_omentum_3	ALOX15	ARPIN	17	4630902	-	15	89897774	-	ENSG00000161905	ENSG00000242498	inter-chromosomal
adipose_visceral_omentum_3	ALOX15	ENPP1	17	4630902	-	6	131877413	+	ENSG00000161905	ENSG00000197594	inter-chromosomal
adipose_visceral_omentum_4	TMEM30A	SPANXB1	6	75272465	-	X	141003430	+	ENSG00000112697	ENSG00000227234	inter-chromosomal
adrenal_gland_15	CKS1B	ANKRD42	1	154979246	+	11	83213224	+	ENSG00000173207	ENSG00000137494	inter-chromosomal
adrenal_gland_3	AS3MT	CNNM2	10	102890678	+	10	102927345	+	ENSG00000214435	ENSG00000148842	Read-Through
adrenal_gland_3	PCNXL4	PDE6A	14	60136678	+	5	149886374	-	ENSG00000126773	ENSG00000132915	inter-chromosomal
adrenal_gland_3	SREBF1	CYP17A1	17	17815220	-	10	102837431	-	ENSG00000072310	ENSG00000148795	inter-chromosomal
adrenal_gland_3	TXNRD1	EID3	12	104289040	+	12	104303790	+	ENSG00000198431	ENSG00000255150	Read-Through
adrenal_gland_4	AS3MT	CNNM2	10	102900732	+	10	102927345	+	ENSG00000214435	ENSG00000148842	Read-Through
adrenal_gland_4	FDX1	CASP9	11	110435959	+	1	15519999	-	ENSG00000137714	ENSG00000132906	inter-chromosomal
adrenal_gland_4	HAO2	HSD3B2	1	119392267	+	1	119415330	+	ENSG00000116882	ENSG00000203859	Read-Through
adrenal_gland_53	GTF2I	NUPR1L	7	74730293	+	7	56114898	-	ENSG00000263001	ENSG00000185290	intra-others
adrenal_gland_6	PCNXL4	PDE6A	14	60136976	+	5	149886375	-	ENSG00000126773	ENSG00000132915	inter-chromosomal
artery_aorta_3	ITGB3	EHMT1	17	47307639	+	9	137867966	+	ENSG00000259207	ENSG00000181090	inter-chromosomal
artery_aorta_3	PGM3	DOPEY1	6	83161150	-	6	83145626	+	ENSG00000013375	ENSG00000083097	intra-others
artery_aorta_3	PKD1	KDM7A	16	2097147	-	7	140095680	-	ENSG00000008710	ENSG00000006459	inter-chromosomal
artery_aorta_4	ITGA8	TAB3	10	15572212	-	X	30835008	-	ENSG00000077943	ENSG00000157625	inter-chromosomal
artery_aorta_5	LTBP2	PARVA	14	74549864	-	11	12479488	+	ENSG00000119681	ENSG00000197702	inter-chromosomal
artery_coronary_3	COQ9	POLR2C	16	57461172	+	16	57462409	+	ENSG00000088682	ENSG00000102978	Read-Through
artery_tibial_5	FBXO16	ZNF395	8	28447171	-	8	28375382	-	ENSG00000214050	ENSG00000186918	Read-Through
artery_tibial_6	TMEM181	SYTL3	6	158631389	+	6	158651753	+	ENSG00000146433	ENSG00000164674	intra-others
artery_tibial_7	TMEM181	SYTL3	6	158631389	+	6	158661269	+	ENSG00000146433	ENSG00000164674	intra-others
brain_amygdala_2	BPHL	TUBB2A	6	3153578	+	6	3154063	-	ENSG00000137274	ENSG00000137267	intra-others
brain_amygdala_2	SLC25A44	PMF1	1	156208013	+	1	156225557	+	ENSG00000160785	ENSG00000160783	intra-others
brain_amygdala_2	STK4	PI3	20	45025130	+	20	45176370	+	ENSG00000101109	ENSG00000124102	intra-others
brain_anterior_cingulate_cortex_ba24_2	JPH4	AP1G2	14	23568061	-	14	23568070	-	ENSG00000092051	ENSG00000213983	Read-Through
brain_anterior_cingulate_cortex_ba24_2	MMD2	RADIL	7	4911146	-	7	4878204	-	ENSG00000136297	ENSG00000157927	intra-others
brain_anterior_cingulate_cortex_ba24_2	MMD2	RUNX1T1	7	4905989	-	8	91959793	-	ENSG00000136297	ENSG00000079102	inter-chromosomal
brain_anterior_cingulate_cortex_ba24_2	SCO2	NCAPH2	22	50523568	-	22	50522677	+	ENSG00000130489	ENSG00000025770	intra-others
brain_anterior_cingulate_cortex_ba24_2	SNAPC3	MYH7B	9	15465953	+	20	34981358	+	ENSG00000164975	ENSG00000078814	inter-chromosomal
brain_caudate_basal_ganglia_3	C1orf145	DENND5B	1	228209686	-	12	31385749	-	ENSG00000162913	ENSG00000170456	inter-chromosomal
brain_cerebellar_hemisphere_3	CCM2L	HCK	20	32029838	+	20	32071662	+	ENSG00000101331	ENSG00000101336	Read-Through
brain_cerebellar_hemisphere_3	TERF1	ARPIN	8	73048122	+	15	89901777	-	ENSG00000147601	ENSG00000242498	inter-chromosomal
brain_cerebellar_hemisphere_3	TMEM208	FHOD1	16	67229278	+	16	67237719	-	ENSG00000168701	ENSG00000135723	intra-others
brain_cerebellar_hemisphere_3	ZDHHC2	CNOT7	8	17224799	+	8	17225463	-	ENSG00000104219	ENSG00000198791	intra-others
brain_cerebellar_hemisphere_4	CORO1A	SMG1	16	30188249	+	16	18879719	-	ENSG00000102879	ENSG00000157106	intra-others
brain_cerebellar_hemisphere_4	MEGF11	ALDOA	15	65895079	-	16	30067954	+	ENSG00000157890	ENSG00000149925	inter-chromosomal
brain_cerebellar_hemisphere_4	RPL19	PIK3R3	17	39204727	+	1	46056506	-	ENSG00000108298	ENSG00000117461	inter-chromosomal
brain_cerebellum_3	ATM	RAB26	11	108290669	+	16	2151567	+	ENSG00000149311	ENSG00000167964	inter-chromosomal
brain_cerebellum_3	C3orf14	FRMD3	3	62336213	+	9	83246986	-	ENSG00000114405	ENSG00000172159	inter-chromosomal
brain_cerebellum_3	CKMT1B	CCDC120	15	43604901	+	X	49069292	+	ENSG00000237289	ENSG00000147144	inter-chromosomal
brain_cerebellum_3	CLN3	NPIPB15	16	28482608	-	16	74381516	+	ENSG00000188603	ENSG00000196436	intra-others
brain_cerebellum_3	TERF1	ARPIN	8	73048122	+	15	89901779	-	ENSG00000147601	ENSG00000242498	inter-chromosomal
brain_cerebellum_3	UBE2Q2	FBXO22	15	75883424	+	15	75929884	+	ENSG00000140367	ENSG00000167196	Read-Through
brain_cerebellum_3	ZRSR2	AP1S2	X	15823260	+	X	15830350	-	ENSG00000169249	ENSG00000182287	intra-others
brain_cerebellum_4	KCP	EMX2	7	128873814	-	10	117542914	+	ENSG00000135253	ENSG00000170370	inter-chromosomal
brain_cerebellum_5	CKMT1B	CDH18	15	43599533	+	5	19803938	-	ENSG00000237289	ENSG00000145526	inter-chromosomal
brain_frontal_cortex_ba9_3	GRM5	TRIM48	11	88849908	-	11	55269240	+	ENSG00000168959	ENSG00000150244	intra-others
brain_hippocampus_3	BRD3	SLITRK5	9	134030305	-	13	87692495	+	ENSG00000169925	ENSG00000165300	inter-chromosomal
brain_spinal_cord_cervical_c-1_2	AP2M1	MBP	3	184182870	+	18	76979756	-	ENSG00000161203	ENSG00000197971	inter-chromosomal
brain_spinal_cord_cervical_c-1_2	APOA1BP	GPATCH4	1	156594299	+	1	156597239	-	ENSG00000163382	ENSG00000160818	intra-others
brain_spinal_cord_cervical_c-1_2	CALM1	GFAP	14	90404979	+	17	44907387	-	ENSG00000198668	ENSG00000131095	inter-chromosomal
brain_spinal_cord_cervical_c-1_2	CNTN2	PLP1	1	205067251	+	X	103791392	+	ENSG00000184144	ENSG00000123560	inter-chromosomal
brain_spinal_cord_cervical_c-1_2	CRYAB	GFAP	11	111911524	-	17	44907250	-	ENSG00000109846	ENSG00000131095	inter-chromosomal
brain_spinal_cord_cervical_c-1_2	DPYSL5	MBP	2	26942750	+	18	76989922	-	ENSG00000157851	ENSG00000197971	inter-chromosomal
brain_spinal_cord_cervical_c-1_2	FTH1	MBP	11	61965369	-	18	76985122	-	ENSG00000167996	ENSG00000197971	inter-chromosomal
brain_spinal_cord_cervical_c-1_2	MAN2A2	MBP	15	90915497	+	18	76980055	-	ENSG00000196547	ENSG00000197971	inter-chromosomal
brain_spinal_cord_cervical_c-1_2	MTDH	GTPBP10	8	97728770	+	7	90389608	+	ENSG00000147649	ENSG00000105793	inter-chromosomal
brain_spinal_cord_cervical_c-1_2	NFU1	MDM2	2	69400364	-	12	68849798	+	ENSG00000169599	ENSG00000135679	inter-chromosomal
brain_spinal_cord_cervical_c-1_2	POLR2F	HMGB1	22	37986312	+	13	30463694	-	ENSG00000100142	ENSG00000189403	inter-chromosomal
brain_spinal_cord_cervical_c-1_2	RALY	MBP	20	34077246	+	18	76980141	-	ENSG00000125970	ENSG00000197971	inter-chromosomal
brain_spinal_cord_cervical_c-1_2	TFAP4	MTX2	16	4263047	-	2	176296860	+	ENSG00000090447	ENSG00000128654	inter-chromosomal
brain_spinal_cord_cervical_c-1_2	USP54	MBP	10	73516375	-	18	76979965	-	ENSG00000166348	ENSG00000197971	inter-chromosomal
brain_substantia_nigra_2	COPA	ATP6V0D1	1	160289273	-	16	67440267	-	ENSG00000122218	ENSG00000159720	inter-chromosomal
brain_substantia_nigra_2	SH3TC2	HTR4	5	148954673	-	5	148677235	-	ENSG00000169247	ENSG00000164270	intra-others
breast_mammary_tissue_3	EEF2	GSN	19	3977429	-	9	121318686	+	ENSG00000167658	ENSG00000148180	inter-chromosomal
breast_mammary_tissue_4	ZNF773	ZNF689	19	57516334	+	16	30610784	-	ENSG00000152439	ENSG00000156853	inter-chromosomal
cells_ebv-transformed_lymphocytes_11	C1orf186	TMEM200A	1	206053265	+	6	130440407	+	ENSG00000263961	ENSG00000164484	inter-chromosomal
cells_ebv-transformed_lymphocytes_14	RPL37	FCER2	5	40830347	-	19	7690557	-	ENSG00000145592	ENSG00000104921	inter-chromosomal
cells_ebv-transformed_lymphocytes_15	USP6	TNFRSF13B	17	5132394	+	17	16930409	-	ENSG00000129204	ENSG00000240505	intra-others
cells_ebv-transformed_lymphocytes_17	RAB30	PRCP	11	82976595	-	11	82860117	-	ENSG00000137502	ENSG00000137509	intra-others
cells_ebv-transformed_lymphocytes_18	UGT2B7	LRRC41	4	69051598	+	1	46298371	-	ENSG00000171234	ENSG00000132128	inter-chromosomal
cells_ebv-transformed_lymphocytes_25	CD70	GP2	19	6585839	-	16	20311107	-	ENSG00000125726	ENSG00000169347	inter-chromosomal
cells_ebv-transformed_lymphocytes_3	ACBD6	OR7D2	1	180413366	-	19	9188124	+	ENSG00000230124	ENSG00000188000	inter-chromosomal
cells_ebv-transformed_lymphocytes_3	BTAF1	SERPINB9	10	91953873	+	6	2889681	-	ENSG00000095564	ENSG00000170542	inter-chromosomal
cells_ebv-transformed_lymphocytes_3	BUB1	LPO	2	110637698	-	17	58243795	+	ENSG00000169679	ENSG00000167419	inter-chromosomal
cells_ebv-transformed_lymphocytes_3	C12orf45	POLK	12	104996026	+	5	75534830	+	ENSG00000151131	ENSG00000122008	inter-chromosomal
cells_ebv-transformed_lymphocytes_3	CD70	CXorf38	19	6585839	-	X	40627633	-	ENSG00000125726	ENSG00000185753	inter-chromosomal
cells_ebv-transformed_lymphocytes_3	CD70	CXorf38	19	6585839	-	X	40627639	-	ENSG00000125726	ENSG00000185753	inter-chromosomal
cells_ebv-transformed_lymphocytes_3	CD70	GNAI3	19	6585839	-	1	109615385	+	ENSG00000125726	ENSG00000065135	inter-chromosomal
cells_ebv-transformed_lymphocytes_3	CHRNA6	SH3GLB1	8	42752621	-	1	86746416	+	ENSG00000147434	ENSG00000097033	inter-chromosomal
cells_ebv-transformed_lymphocytes_3	EBI3	AMPD3	19	4237531	+	11	10308520	+	ENSG00000105246	ENSG00000133805	inter-chromosomal
cells_ebv-transformed_lymphocytes_3	GPR160	SPRYD4	3	170079897	+	12	56476180	+	ENSG00000173890	ENSG00000176422	inter-chromosomal
cells_ebv-transformed_lymphocytes_3	SSTR2	FYN	17	73176563	+	6	111720062	-	ENSG00000180616	ENSG00000010810	inter-chromosomal
cells_ebv-transformed_lymphocytes_3	TEFM	KIAA0586	17	30898983	-	14	58432404	+	ENSG00000172171	ENSG00000100578	inter-chromosomal
cells_ebv-transformed_lymphocytes_3	TK1	TMPRSS3	17	78174075	-	21	42375782	-	ENSG00000167900	ENSG00000160183	inter-chromosomal
cells_ebv-transformed_lymphocytes_3	TNFRSF13B	AGO3	17	16929816	-	1	36063874	+	ENSG00000240505	ENSG00000126070	inter-chromosomal
cells_ebv-transformed_lymphocytes_3	TNFRSF13B	WDR66	17	16929816	-	12	121950672	+	ENSG00000240505	ENSG00000158023	inter-chromosomal
cells_ebv-transformed_lymphocytes_3	ZNF681	SNTB2	19	23754823	-	16	69304685	+	ENSG00000196172	ENSG00000168807	inter-chromosomal
cells_ebv-transformed_lymphocytes_3	ZNF681	SNTB2	19	23754823	-	16	69304711	+	ENSG00000196172	ENSG00000168807	inter-chromosomal
cells_ebv-transformed_lymphocytes_38	C1orf186	LRRC41	1	206053265	+	1	46303429	-	ENSG00000263961	ENSG00000132128	intra-others
cells_ebv-transformed_lymphocytes_4	CD70	GP2	19	6585839	-	16	20311125	-	ENSG00000125726	ENSG00000169347	inter-chromosomal
cells_ebv-transformed_lymphocytes_4	GPR160	XRCC2	3	170079897	+	7	152648582	-	ENSG00000173890	ENSG00000196584	inter-chromosomal
cells_ebv-transformed_lymphocytes_4	PATL2	SPG11	15	44665758	-	15	44660616	-	ENSG00000229474	ENSG00000104133	Read-Through
cells_ebv-transformed_lymphocytes_4	PIK3AP1	LIX1L	10	96700801	-	1	145935160	-	ENSG00000155629	ENSG00000271601	inter-chromosomal
cells_ebv-transformed_lymphocytes_4	PRR11	ACOXL	17	59204705	+	2	110887399	+	ENSG00000068489	ENSG00000153093	inter-chromosomal
cells_ebv-transformed_lymphocytes_4	RNF213	UGT2B17	17	80398047	+	4	68565720	-	ENSG00000173821	ENSG00000197888	inter-chromosomal
cells_ebv-transformed_lymphocytes_4	RNF213	UGT2B17	17	80398200	+	4	68568527	-	ENSG00000173821	ENSG00000197888	inter-chromosomal
cells_ebv-transformed_lymphocytes_4	SGCD	PPP1R2	5	156761411	+	3	195524898	-	ENSG00000170624	ENSG00000184203	inter-chromosomal
cells_ebv-transformed_lymphocytes_5	ANGPTL6	ANKRD32	19	10102568	-	5	94620065	+	ENSG00000130812	ENSG00000133302	inter-chromosomal
cells_ebv-transformed_lymphocytes_5	CNR2	FUCA1	1	23913246	-	1	23865625	-	ENSG00000188822	ENSG00000179163	Read-Through
cells_ebv-transformed_lymphocytes_5	DDHD1	MRPS5	14	53091785	-	2	95093644	-	ENSG00000100523	ENSG00000144029	inter-chromosomal
cells_ebv-transformed_lymphocytes_5	FCER2	MPST	19	7696825	-	22	37024998	+	ENSG00000104921	ENSG00000128309	inter-chromosomal
cells_ebv-transformed_lymphocytes_5	MID1	MARC2	X	10589587	-	1	220754947	+	ENSG00000101871	ENSG00000117791	inter-chromosomal
cells_ebv-transformed_lymphocytes_5	SENP2	CD70	3	185632470	+	19	6586405	-	ENSG00000163904	ENSG00000125726	inter-chromosomal
cells_ebv-transformed_lymphocytes_5	WDR89	OFCC1	14	63597074	-	6	9707972	-	ENSG00000140006	ENSG00000181355	inter-chromosomal
cells_ebv-transformed_lymphocytes_5	ZNF695	INO80C	1	246945547	-	18	35487731	-	ENSG00000197472	ENSG00000153391	inter-chromosomal
cells_ebv-transformed_lymphocytes_5	ZSCAN30	PPP2R1A	18	35290084	-	19	52201335	+	ENSG00000186814	ENSG00000105568	inter-chromosomal
cells_ebv-transformed_lymphocytes_52	C1orf186	LRRC41	1	206053265	+	1	46298370	-	ENSG00000263961	ENSG00000132128	intra-others
cells_ebv-transformed_lymphocytes_6	CCL22	CX3CL1	16	57360560	+	16	57379634	+	ENSG00000102962	ENSG00000006210	Read-Through
cells_ebv-transformed_lymphocytes_6	RAD51AP1	DYRK4	12	4553147	+	12	4567955	+	ENSG00000111247	ENSG00000010219	Read-Through
cells_ebv-transformed_lymphocytes_7	ATAD5	SPC24	17	30836049	+	19	11147074	-	ENSG00000176208	ENSG00000161888	inter-chromosomal
cells_ebv-transformed_lymphocytes_77	MID1	TMEM200A	X	10589587	-	6	130440407	+	ENSG00000101871	ENSG00000164484	inter-chromosomal
cells_ebv-transformed_lymphocytes_8	C3orf52	GCSAM	3	112131004	+	3	112133305	-	ENSG00000114529	ENSG00000174500	intra-others
cells_ebv-transformed_lymphocytes_9	C1orf186	UGT2B15	1	206053265	+	4	68668188	-	ENSG00000263961	ENSG00000196620	inter-chromosomal
cells_transformed_fibroblasts_10	EID3	TXNRD1	12	104304420	+	12	104311290	+	ENSG00000255150	ENSG00000198431	Read-Through
cells_transformed_fibroblasts_11	NAP1L1	FN1	12	76049755	-	2	215428282	-	ENSG00000187109	ENSG00000115414	inter-chromosomal
cells_transformed_fibroblasts_11	RPL37A	FN1	2	216500031	+	2	215423483	-	ENSG00000197756	ENSG00000115414	intra-others
cells_transformed_fibroblasts_11	SF1	FN1	11	64767567	-	2	215419316	-	ENSG00000168066	ENSG00000115414	inter-chromosomal
cells_transformed_fibroblasts_16	RPL31	FN1	2	101006071	+	2	215404525	-	ENSG00000071082	ENSG00000115414	intra-others
cells_transformed_fibroblasts_18	FTH1	FN1	11	61965369	-	2	215384932	-	ENSG00000167996	ENSG00000115414	inter-chromosomal
cells_transformed_fibroblasts_21	PLXNB2	FN1	22	50278434	-	2	215394614	-	ENSG00000196576	ENSG00000115414	inter-chromosomal
cells_transformed_fibroblasts_5	ANPEP	COL1A1	15	89802406	-	17	50189515	-	ENSG00000166825	ENSG00000108821	inter-chromosomal
cells_transformed_fibroblasts_5	EEF1B2	FN1	2	206162104	+	2	215408153	-	ENSG00000114942	ENSG00000115414	intra-others
cells_transformed_fibroblasts_5	GSN	FN1	9	121329015	+	2	215428211	-	ENSG00000148180	ENSG00000115414	inter-chromosomal
cells_transformed_fibroblasts_5	NDST1	FN1	5	150551855	+	2	215379256	-	ENSG00000070614	ENSG00000115414	inter-chromosomal
cells_transformed_fibroblasts_5	RPL37	FN1	5	40832531	-	2	215406508	-	ENSG00000145592	ENSG00000115414	inter-chromosomal
cells_transformed_fibroblasts_5	RPL7	FN1	8	73291200	-	2	215425285	-	ENSG00000147604	ENSG00000115414	inter-chromosomal
cells_transformed_fibroblasts_5	S100A6	COL1A1	1	153535092	-	17	50188960	-	ENSG00000197956	ENSG00000108821	inter-chromosomal
cells_transformed_fibroblasts_5	THBS2	FN1	6	169220198	-	2	215388275	-	ENSG00000186340	ENSG00000115414	inter-chromosomal
cells_transformed_fibroblasts_5	TPM3	FN1	1	154169652	-	2	215431871	-	ENSG00000143549	ENSG00000115414	inter-chromosomal
cells_transformed_fibroblasts_5	TRIM28	FN1	19	58550068	+	2	215409653	-	ENSG00000130726	ENSG00000115414	inter-chromosomal
cells_transformed_fibroblasts_6	AXL	HNRNPUL1	19	41259704	+	19	41268223	+	ENSG00000167601	ENSG00000105323	Read-Through
cells_transformed_fibroblasts_6	B4GALT1	FN1	9	33111253	-	2	215423526	-	ENSG00000086062	ENSG00000115414	inter-chromosomal
cells_transformed_fibroblasts_6	CTSB	COL1A1	8	11850917	-	17	50194162	-	ENSG00000164733	ENSG00000108821	inter-chromosomal
cells_transformed_fibroblasts_6	FTH1	FN1	11	61965371	-	2	215391822	-	ENSG00000167996	ENSG00000115414	inter-chromosomal
cells_transformed_fibroblasts_6	ITGB1	COL1A2	10	32908367	-	7	94423641	+	ENSG00000150093	ENSG00000164692	inter-chromosomal
cells_transformed_fibroblasts_6	LMCD1	FN1	3	8565647	+	2	215430800	-	ENSG00000071282	ENSG00000115414	inter-chromosomal
cells_transformed_fibroblasts_6	RPL19	FN1	17	39201320	+	2	215408410	-	ENSG00000108298	ENSG00000115414	inter-chromosomal
cells_transformed_fibroblasts_6	RPL35A	FN1	3	197951311	+	2	215397168	-	ENSG00000182899	ENSG00000115414	inter-chromosomal
cells_transformed_fibroblasts_7	ADM	FN1	11	10305230	+	2	215404500	-	ENSG00000148926	ENSG00000115414	inter-chromosomal
cells_transformed_fibroblasts_7	LAMC1	FN1	1	183114710	+	2	215419384	-	ENSG00000135862	ENSG00000115414	inter-chromosomal
cells_transformed_fibroblasts_7	MMP14	COL1A2	14	22845366	+	7	94417790	+	ENSG00000157227	ENSG00000164692	inter-chromosomal
cells_transformed_fibroblasts_7	PDGFRA	FN1	4	54281978	+	2	215384197	-	ENSG00000134853	ENSG00000115414	inter-chromosomal
cells_transformed_fibroblasts_7	RPLP0	FN1	12	120198946	-	2	215406376	-	ENSG00000089157	ENSG00000115414	inter-chromosomal
cells_transformed_fibroblasts_74	ARNT	CTSK	1	150809751	-	1	150808323	-	ENSG00000143437	ENSG00000143387	Read-Through
cells_transformed_fibroblasts_8	CD99	FN1	X	2717650	+	2	215425177	-	ENSG00000002586	ENSG00000115414	inter-chromosomal
cells_transformed_fibroblasts_8	CHPF2	FN1	7	151236590	+	2	215409600	-	ENSG00000033100	ENSG00000115414	inter-chromosomal
cells_transformed_fibroblasts_8	LMNA	FN1	1	156135312	+	2	215406384	-	ENSG00000160789	ENSG00000115414	inter-chromosomal
cells_transformed_fibroblasts_8	RPS12	FN1	6	132817062	+	2	215406336	-	ENSG00000112306	ENSG00000115414	inter-chromosomal
cells_transformed_fibroblasts_9	ATP6V1G1	C9orf91	9	114587920	+	9	114617118	+	ENSG00000136888	ENSG00000157693	Read-Through
cells_transformed_fibroblasts_9	RPL31	FN1	2	101006071	+	2	215407202	-	ENSG00000071082	ENSG00000115414	intra-others
colon_transverse_3	BEST4	RPL30	1	44783585	-	8	98042748	-	ENSG00000142959	ENSG00000156482	inter-chromosomal
colon_transverse_3	ERN2	PLK1	16	23690376	-	16	23690010	+	ENSG00000134398	ENSG00000166851	intra-others
colon_transverse_3	NUP62	ECH1	19	49928428	-	19	38832005	-	ENSG00000213024	ENSG00000104823	intra-others
colon_transverse_3	PHGR1	DISP2	15	40353269	+	15	40363623	+	ENSG00000233041	ENSG00000140323	Read-Through
colon_transverse_3	SSR1	WDR44	6	7347373	-	X	118432780	+	ENSG00000124783	ENSG00000131725	inter-chromosomal
colon_transverse_4	TMIGD1	NR2C1	17	30316348	-	12	95021637	-	ENSG00000182271	ENSG00000120798	inter-chromosomal
colon_transverse_5	BEST4	KLHL30	1	44783585	-	2	238152131	+	ENSG00000142959	ENSG00000168427	inter-chromosomal
colon_transverse_6	NXPE1	SOD2	11	114551103	-	6	159670835	-	ENSG00000095110	ENSG00000112096	inter-chromosomal
esophagus_mucosa_12	S100A11	KRT13	1	152032506	-	17	41505612	-	ENSG00000163191	ENSG00000171401	inter-chromosomal
esophagus_mucosa_5	ADH7	GATAD1	4	99418987	-	7	92449724	+	ENSG00000196344	ENSG00000157259	inter-chromosomal
esophagus_mucosa_5	CNFN	S100A9	19	42387019	-	1	153357854	+	ENSG00000105427	ENSG00000163220	inter-chromosomal
esophagus_mucosa_5	ECM1	TMEM19	1	150513789	+	12	71702595	+	ENSG00000143369	ENSG00000139291	inter-chromosomal
esophagus_mucosa_5	KRT78	KRT4	12	52844560	-	12	52808755	-	ENSG00000170423	ENSG00000170477	intra-others
esophagus_mucosa_5	RPL7	KRT13	8	73291043	-	17	41502791	-	ENSG00000147604	ENSG00000171401	inter-chromosomal
esophagus_mucosa_5	RPLP2	KRT4	11	812852	+	12	52813751	-	ENSG00000177600	ENSG00000170477	inter-chromosomal
esophagus_mucosa_5	RPS12	KRT13	6	132817564	+	17	41505612	-	ENSG00000112306	ENSG00000171401	inter-chromosomal
esophagus_mucosa_6	CALM1	KRT4	14	90404516	+	12	52811507	-	ENSG00000198668	ENSG00000170477	inter-chromosomal
esophagus_mucosa_6	PROM2	KRT13	2	95285115	+	17	41501910	-	ENSG00000155066	ENSG00000171401	inter-chromosomal
esophagus_mucosa_6	PROM2	KRT13	2	95285115	+	17	41504240	-	ENSG00000155066	ENSG00000171401	inter-chromosomal
esophagus_mucosa_6	RPL19	KRT13	17	39204727	+	17	41505612	-	ENSG00000108298	ENSG00000171401	intra-others
esophagus_mucosa_6	S100A10	KRT13	1	151982915	-	17	41505612	-	ENSG00000197747	ENSG00000171401	inter-chromosomal
esophagus_mucosa_68	UPRT	FAM172A	X	75285524	+	5	93621129	-	ENSG00000094841	ENSG00000113391	inter-chromosomal
esophagus_mucosa_7	C9orf139	MUC21	9	137037919	+	6	30986237	+	ENSG00000180539	ENSG00000204544	inter-chromosomal
esophagus_mucosa_7	FABP5	ACBD6	8	81284777	+	1	180271761	-	ENSG00000164687	ENSG00000230124	inter-chromosomal
esophagus_mucosa_7	HNRNPA1	KRT13	12	54282665	+	17	41505513	-	ENSG00000135486	ENSG00000171401	inter-chromosomal
esophagus_mucosa_7	KLK13	KRT13	19	51056206	-	17	41505612	-	ENSG00000167759	ENSG00000171401	inter-chromosomal
esophagus_mucosa_7	KRT78	KRT6C	12	52848547	-	12	52473263	-	ENSG00000170423	ENSG00000170465	intra-others
esophagus_mucosa_8	ADH7	AP3B1	4	99427773	-	5	78121872	-	ENSG00000196344	ENSG00000132842	inter-chromosomal
esophagus_mucosa_8	ALS2CL	KRT4	3	46672139	-	12	52813871	-	ENSG00000178038	ENSG00000170477	inter-chromosomal
esophagus_mucosa_8	EPS8L1	KRT4	19	55085975	+	12	52808726	-	ENSG00000131037	ENSG00000170477	inter-chromosomal
esophagus_mucosa_8	FUT6	LIN52	19	5834308	-	14	74114005	+	ENSG00000156413	ENSG00000205659	inter-chromosomal
esophagus_mucosa_8	GSTP1	KRT13	11	67586211	+	17	41501480	-	ENSG00000084207	ENSG00000171401	inter-chromosomal
esophagus_mucosa_9	CD63	KRT13	12	55726700	-	17	41505485	-	ENSG00000135404	ENSG00000171401	inter-chromosomal
esophagus_mucosa_9	LYNX1	KRT13	8	142769755	-	17	41501856	-	ENSG00000180155	ENSG00000171401	inter-chromosomal
esophagus_muscularis_3	GTPBP6	RSPH3	X	304529	-	6	158975237	-	ENSG00000178605	ENSG00000130363	inter-chromosomal
esophagus_muscularis_5	HPSE2	FER	10	99232349	-	5	108782662	+	ENSG00000172987	ENSG00000151422	inter-chromosomal
heart_atrial_appendage_3	FLNA	NPPA	X	154357249	-	1	11847178	-	ENSG00000196924	ENSG00000175206	inter-chromosomal
heart_atrial_appendage_3	FLNC	NPPA	7	128854682	+	1	11847168	-	ENSG00000128591	ENSG00000175206	inter-chromosomal
heart_atrial_appendage_3	MYL4	MYH6	17	47223057	+	14	23392606	-	ENSG00000198336	ENSG00000197616	inter-chromosomal
heart_atrial_appendage_3	PDE4DIP	MYH6	1	149030278	+	14	23403407	-	ENSG00000178104	ENSG00000197616	inter-chromosomal
heart_atrial_appendage_3	SORBS1	NPPA	10	95322746	-	1	11847415	-	ENSG00000095637	ENSG00000175206	inter-chromosomal
heart_atrial_appendage_4	C10orf76	KCNIP2	10	101849776	-	10	101829492	-	ENSG00000120029	ENSG00000120049	Read-Through
heart_atrial_appendage_4	C17orf107	CHRNE	17	4902796	+	17	4903074	-	ENSG00000205710	ENSG00000108556	intra-others
heart_atrial_appendage_4	SBK2	OSGEP	19	55529733	-	14	20449997	-	ENSG00000187550	ENSG00000092094	inter-chromosomal
heart_atrial_appendage_5	RPL3	NPPA	22	39314686	-	1	11847330	-	ENSG00000100316	ENSG00000175206	inter-chromosomal
heart_atrial_appendage_5	SBK3	PCDHB9	19	55540656	-	5	141189919	+	ENSG00000231274	ENSG00000177839	inter-chromosomal
heart_atrial_appendage_7	TNFRSF13B	NPPA	17	16939244	-	1	11847783	-	ENSG00000240505	ENSG00000175206	inter-chromosomal
heart_atrial_appendage_9	DCC	ACOX3	18	52809420	+	4	8416536	-	ENSG00000187323	ENSG00000087008	inter-chromosomal
heart_atrial_appendage_9	GRXCR2	PRELID2	5	145866501	-	5	145823134	-	ENSG00000204928	ENSG00000186314	Read-Through
heart_left_ventricle_3	ATP5B	TNNT2	12	56643516	-	1	201365672	-	ENSG00000110955	ENSG00000118194	inter-chromosomal
heart_left_ventricle_3	DNAAF3	PCSK7	19	55165819	-	11	117214234	-	ENSG00000167646	ENSG00000160613	inter-chromosomal
heart_left_ventricle_3	MYOZ2	TIGD1	4	119164394	+	2	232549434	-	ENSG00000172399	ENSG00000221944	inter-chromosomal
heart_left_ventricle_3	MYOZ2	ZNF80	4	119164394	+	3	114237448	-	ENSG00000172399	ENSG00000174255	inter-chromosomal
heart_left_ventricle_3	RYR2	ACTN2	1	237270615	+	1	236717857	+	ENSG00000198626	ENSG00000077522	intra-others
heart_left_ventricle_3	TM7SF3	GLTSCR1	12	26973195	-	19	47609146	+	ENSG00000064115	ENSG00000063169	inter-chromosomal
heart_left_ventricle_7	FHOD3	C19orf66	18	36625749	+	19	10092245	+	ENSG00000134775	ENSG00000130813	inter-chromosomal
kidney_cortex_2	ACOT11	NUS1	1	54630886	+	6	117707456	+	ENSG00000162390	ENSG00000153989	inter-chromosomal
kidney_cortex_2	KLF11	HAVCR2	2	10054836	+	5	157106720	-	ENSG00000172059	ENSG00000135077	inter-chromosomal
kidney_cortex_2	PRLR	ZNF20	5	35195550	-	19	12140261	-	ENSG00000113494	ENSG00000132010	inter-chromosomal
kidney_cortex_2	SLC17A1	NOL9	6	25798783	-	1	6522535	-	ENSG00000124568	ENSG00000162408	inter-chromosomal
kidney_cortex_2	SLC4A9	RBBP9	5	140375143	+	20	18488870	-	ENSG00000113073	ENSG00000089050	inter-chromosomal
kidney_cortex_3	MIOX	PLA2G12A	22	50490054	+	4	109713095	-	ENSG00000100253	ENSG00000123739	inter-chromosomal
liver_11	CFH	ZNF470	1	196737660	+	19	56586736	+	ENSG00000000971	ENSG00000197016	inter-chromosomal
liver_12	SEPP1	LHFPL5	5	42807603	-	6	35823975	+	ENSG00000250722	ENSG00000197753	inter-chromosomal
liver_13	ADH4	ZNF37A	4	99123667	-	10	38124231	+	ENSG00000198099	ENSG00000075407	inter-chromosomal
liver_14	AKR1D1	NKRF	7	138117986	+	X	119589370	-	ENSG00000122787	ENSG00000186416	inter-chromosomal
liver_20	ADAM18	CNDP1	8	39604687	+	18	74556337	+	ENSG00000168619	ENSG00000150656	inter-chromosomal
liver_22	C9	NEK3	5	39284262	-	13	52148455	-	ENSG00000113600	ENSG00000136098	inter-chromosomal
liver_3	ABCC2	LUC7L3	10	99852192	+	17	50755471	+	ENSG00000023839	ENSG00000108848	inter-chromosomal
liver_3	ALDH6A1	ACSM2A	14	74056850	-	16	20476587	+	ENSG00000119711	ENSG00000183747	inter-chromosomal
liver_3	BHMT	PRRG1	5	79127983	+	X	37440811	+	ENSG00000145692	ENSG00000130962	inter-chromosomal
liver_3	C9	SLC22A9	5	39284262	-	11	63409966	+	ENSG00000113600	ENSG00000149742	inter-chromosomal
liver_3	CCT6B	SPP2	17	34943622	-	2	234056058	+	ENSG00000132141	ENSG00000072080	inter-chromosomal
liver_3	CFHR3	RSRP1	1	196795406	+	1	25335798	-	ENSG00000116785	ENSG00000117616	intra-others
liver_3	CFHR4	ADAR	1	196918972	+	1	154600979	-	ENSG00000134365	ENSG00000160710	intra-others
liver_3	CFHR4	RNF114	1	196918972	+	20	49944466	+	ENSG00000134365	ENSG00000124226	inter-chromosomal
liver_3	CFHR4	WIPI1	1	196918972	+	17	68428674	-	ENSG00000134365	ENSG00000070540	inter-chromosomal
liver_3	FTL	ALB	19	48966871	+	4	73404309	+	ENSG00000087086	ENSG00000163631	inter-chromosomal
liver_3	IGFALS	ORAI2	16	1790413	-	7	102454626	+	ENSG00000099769	ENSG00000160991	inter-chromosomal
liver_3	ITIH4	MCM3AP	3	52825886	-	21	46267706	-	ENSG00000055955	ENSG00000160294	inter-chromosomal
liver_3	LEAP2	ATF6	5	132875046	+	1	161959681	+	ENSG00000164406	ENSG00000118217	inter-chromosomal
liver_3	PON3	GNB1	7	95359944	-	1	1825235	-	ENSG00000105852	ENSG00000078369	inter-chromosomal
liver_3	SERPINA3	ALB	14	94615084	+	4	73419383	+	ENSG00000196136	ENSG00000163631	inter-chromosomal
liver_3	SERPINC1	TSEN2	1	173909552	-	3	12539159	+	ENSG00000117601	ENSG00000154743	inter-chromosomal
liver_3	SLC16A13	IMPAD1	17	7040121	+	8	56962096	-	ENSG00000174327	ENSG00000104331	inter-chromosomal
liver_3	TPH2	NR1H4	12	72186568	+	12	100561885	+	ENSG00000139287	ENSG00000012504	intra-others
liver_3	ZBTB46	SLC2A4RG	20	63743666	-	20	63742955	+	ENSG00000130584	ENSG00000125520	intra-others
liver_4	ACMSD	GGNBP2	2	134863632	+	17	36582253	+	ENSG00000153086	ENSG00000278311	inter-chromosomal
liver_4	ACSL3	TF	2	222916466	+	3	133764181	+	ENSG00000123983	ENSG00000091513	inter-chromosomal
liver_4	BANF1	RNF170	11	66004149	+	8	42855731	-	ENSG00000175334	ENSG00000120925	inter-chromosomal
liver_4	KIAA0355	TESC	19	34354865	+	12	117075340	-	ENSG00000166398	ENSG00000088992	inter-chromosomal
liver_5	ABCC2	LUC7L3	10	99852192	+	17	50755417	+	ENSG00000023839	ENSG00000108848	inter-chromosomal
liver_5	ADH4	LECT2	4	99123667	-	5	135947215	-	ENSG00000198099	ENSG00000145826	inter-chromosomal
liver_5	CFHR4	ZNF264	1	196918972	+	19	57215776	+	ENSG00000134365	ENSG00000083844	inter-chromosomal
liver_5	ITIH3	HP	3	52801147	+	16	72060472	+	ENSG00000162267	ENSG00000257017	inter-chromosomal
liver_5	RNASEL	DCPS	1	182574229	-	11	126331404	+	ENSG00000135828	ENSG00000110063	inter-chromosomal
liver_5	SLC17A2	AP1M2	6	25913286	-	19	10585044	-	ENSG00000112337	ENSG00000129354	inter-chromosomal
liver_6	GCKR	CSNK1D	2	27499450	+	17	82272266	-	ENSG00000084734	ENSG00000141551	inter-chromosomal
liver_6	GSTO2	CFH	10	104302062	+	1	196740619	+	ENSG00000065621	ENSG00000000971	inter-chromosomal
liver_7	CFHR4	EXOC7	1	196918972	+	17	76092839	-	ENSG00000134365	ENSG00000182473	inter-chromosomal
liver_7	MASP2	TARDBP	1	11026523	-	1	11019056	+	ENSG00000009724	ENSG00000120948	intra-others
liver_7	SLC2A2	RD3	3	171009958	-	1	211492091	-	ENSG00000163581	ENSG00000198570	inter-chromosomal
liver_8	CFHR4	WIPI1	1	196918972	+	17	68428675	-	ENSG00000134365	ENSG00000070540	inter-chromosomal
liver_9	C5	DLST	9	120953728	-	14	74891447	+	ENSG00000106804	ENSG00000119689	inter-chromosomal
liver_9	GSK3A	ITIH4	19	42230358	-	3	52821130	-	ENSG00000105723	ENSG00000055955	inter-chromosomal
liver_9	SERPINC1	MARCH6	1	173909552	-	5	10435742	+	ENSG00000117601	ENSG00000145495	inter-chromosomal
liver_9	SLC25A15	HAVCR2	13	40810111	+	5	157086883	-	ENSG00000102743	ENSG00000135077	inter-chromosomal
lung_10	SNTN	TSC22D2	3	63664721	+	3	150462422	+	ENSG00000188817	ENSG00000196428	intra-others
lung_13	BASP1	CKS2	5	17212182	+	9	89315170	+	ENSG00000176788	ENSG00000123975	inter-chromosomal
lung_27	CHIA	PIFO	1	111319468	+	1	111346910	+	ENSG00000134216	ENSG00000173947	Read-Through
lung_5	MAGED1	LAMP3	X	51899285	+	3	183124215	-	ENSG00000179222	ENSG00000078081	inter-chromosomal
lung_7	SNTN	RNF182	3	63664721	+	6	13980207	+	ENSG00000188817	ENSG00000180537	inter-chromosomal
lung_8	MRGPRX3	SH3D19	11	18121163	+	4	151187464	-	ENSG00000179826	ENSG00000109686	inter-chromosomal
minor_salivary_gland_2	ATP2A2	MUC7	12	110346321	+	4	70482776	+	ENSG00000174437	ENSG00000171195	inter-chromosomal
minor_salivary_gland_2	CRACR2A	MUC19	12	3713237	-	12	40557145	+	ENSG00000130038	ENSG00000205592	intra-others
minor_salivary_gland_2	CRISP3	ZG16B	6	49727384	-	16	2830169	+	ENSG00000096006	ENSG00000162078	inter-chromosomal
minor_salivary_gland_2	GRIN1	LRRC26	9	137168762	+	9	137169186	-	ENSG00000176884	ENSG00000184709	intra-others
minor_salivary_gland_2	KLK13	KRT1	19	51056206	-	12	52680407	-	ENSG00000167759	ENSG00000167768	inter-chromosomal
minor_salivary_gland_2	PLXNB2	MUC7	22	50276844	-	4	70481382	+	ENSG00000196576	ENSG00000171195	inter-chromosomal
minor_salivary_gland_2	UCA1	ATXN3	19	15834586	+	14	92048091	-	ENSG00000214049	ENSG00000066427	inter-chromosomal
minor_salivary_gland_2	ZNF44	TMEM210	19	12248535	-	9	137172409	-	ENSG00000197857	ENSG00000185863	inter-chromosomal
minor_salivary_gland_3	AZGP1	ZG16B	7	99967109	-	16	2832193	+	ENSG00000160862	ENSG00000162078	inter-chromosomal
minor_salivary_gland_4	EFCAB10	IGFBP2	7	105600764	-	2	216660557	+	ENSG00000185055	ENSG00000115457	inter-chromosomal
muscle_skeletal_11	BIN1	CKM	2	127050800	-	19	45306743	-	ENSG00000136717	ENSG00000104879	inter-chromosomal
muscle_skeletal_11	PLIN2	HAUS6	9	19116359	-	9	19096769	-	ENSG00000147872	ENSG00000147874	Read-Through
muscle_skeletal_11	PPP1R27	FAM195B	17	81833572	-	17	81824554	-	ENSG00000182676	ENSG00000225663	Read-Through
muscle_skeletal_11	TBC1D1	FGF13	4	38054337	+	X	138620469	-	ENSG00000065882	ENSG00000129682	inter-chromosomal
muscle_skeletal_12	CDC73	ASPA	1	193236356	+	17	3499765	+	ENSG00000134371	ENSG00000108381	inter-chromosomal
muscle_skeletal_12	NPHP1	CYB5RL	2	110160127	-	1	54186126	-	ENSG00000144061	ENSG00000215883	inter-chromosomal
muscle_skeletal_12	PPP1R16A	GPT	8	144502036	+	8	144504301	+	ENSG00000160972	ENSG00000167701	Read-Through
muscle_skeletal_13	CISH	C3orf18	3	50606861	-	3	50559737	-	ENSG00000114737	ENSG00000088543	intra-others
muscle_skeletal_15	CAP2	USP46	6	17507725	+	4	52651089	-	ENSG00000112186	ENSG00000109189	inter-chromosomal
muscle_skeletal_17	CHRNG	EIF4E2	2	232544579	+	2	232556415	+	ENSG00000196811	ENSG00000135930	intra-others
muscle_skeletal_18	MYADML2	PYCR1	17	81941714	-	17	81936193	-	ENSG00000185105	ENSG00000183010	Read-Through
muscle_skeletal_18	TBC1D1	GINS3	4	38054337	+	16	58329863	+	ENSG00000065882	ENSG00000181938	inter-chromosomal
muscle_skeletal_19	CORO6	ACTG1	17	29617500	-	17	81511626	-	ENSG00000167549	ENSG00000184009	intra-others
muscle_skeletal_22	CACNB1	MED24	17	39193449	-	17	40031620	-	ENSG00000067191	ENSG00000008838	intra-others
muscle_skeletal_26	CACNB1	MED24	17	39194884	-	17	40031620	-	ENSG00000067191	ENSG00000008838	intra-others
muscle_skeletal_30	AMPD1	DENND2C	1	114673639	-	1	114645559	-	ENSG00000116748	ENSG00000175984	Read-Through
muscle_skeletal_35	CHRNG	EIF4E2	2	232544902	+	2	232550245	+	ENSG00000196811	ENSG00000135930	intra-others
muscle_skeletal_37	ZNF81	OBSCN	X	47860975	+	1	228332860	+	ENSG00000197779	ENSG00000154358	inter-chromosomal
muscle_skeletal_5	ADSSL1	MYH7	14	104743550	+	14	23426025	-	ENSG00000185100	ENSG00000092054	intra-others
muscle_skeletal_5	ASB16	LYRM7	17	44179083	+	5	131201776	+	ENSG00000161664	ENSG00000186687	inter-chromosomal
muscle_skeletal_5	DTNA	CELF1	18	34891842	+	11	47469133	-	ENSG00000134769	ENSG00000149187	inter-chromosomal
muscle_skeletal_5	FTH1	ACTA1	11	61965369	-	1	229433127	-	ENSG00000167996	ENSG00000143632	inter-chromosomal
muscle_skeletal_5	ITGAD	MCF2L2	16	31426505	+	3	183299094	-	ENSG00000156886	ENSG00000053524	inter-chromosomal
muscle_skeletal_5	MYOD1	KCNC1	11	17721499	+	11	17771665	+	ENSG00000129152	ENSG00000129159	Read-Through
muscle_skeletal_5	PHKG1	ZNF28	7	56088554	-	19	52798145	-	ENSG00000164776	ENSG00000198538	inter-chromosomal
muscle_skeletal_5	PLIN2	HAUS6	9	19116359	-	9	19102671	-	ENSG00000147872	ENSG00000147874	Read-Through
muscle_skeletal_5	RAPSN	PSMC3	11	47441611	-	11	47426282	-	ENSG00000165917	ENSG00000165916	Read-Through
muscle_skeletal_5	RTN2	SPTY2D1	19	45485289	-	11	18607444	-	ENSG00000125744	ENSG00000179119	inter-chromosomal
muscle_skeletal_5	TNNI2	CKM	11	1841680	+	19	45322977	-	ENSG00000130598	ENSG00000104879	inter-chromosomal
muscle_skeletal_51	ERVW-1	SLC16A10	7	92477384	-	6	111172694	+	ENSG00000242950	ENSG00000112394	inter-chromosomal
muscle_skeletal_54	CHRNG	EIF4E2	2	232544580	+	2	232550245	+	ENSG00000196811	ENSG00000135930	intra-others
muscle_skeletal_6	ADPRH	PLA1A	3	119587742	+	3	119608770	+	ENSG00000144843	ENSG00000144837	Read-Through
muscle_skeletal_6	AMPD1	DENND2C	1	114673108	-	1	114654761	-	ENSG00000116748	ENSG00000175984	Read-Through
muscle_skeletal_6	CNKSR2	KLHL34	X	21654695	+	X	21654914	-	ENSG00000149970	ENSG00000185915	intra-others
muscle_skeletal_6	CNKSR2	KLHL34	X	21654695	+	X	21655222	-	ENSG00000149970	ENSG00000185915	intra-others
muscle_skeletal_6	IGF1R	PGPEP1L	15	98960192	+	15	99005562	-	ENSG00000140443	ENSG00000183571	intra-others
muscle_skeletal_6	MATR3	TNIP1	5	139312794	+	5	151032383	-	ENSG00000015479	ENSG00000145901	intra-others
muscle_skeletal_6	MYADML2	PYCR1	17	81940390	-	17	81936193	-	ENSG00000185105	ENSG00000183010	Read-Through
muscle_skeletal_6	PPDPF	ACTA1	20	63521953	+	1	229431903	-	ENSG00000125534	ENSG00000143632	inter-chromosomal
muscle_skeletal_6	RIF1	CXorf23	2	151495327	+	X	19913638	-	ENSG00000080345	ENSG00000173681	inter-chromosomal
muscle_skeletal_6	TNNI2	ACTA1	11	1841680	+	1	229434098	-	ENSG00000130598	ENSG00000143632	inter-chromosomal
muscle_skeletal_7	ADPRH	PLA1A	3	119587770	+	3	119608770	+	ENSG00000144843	ENSG00000144837	Read-Through
muscle_skeletal_7	ENO3	ACTA1	17	4956143	+	1	229433083	-	ENSG00000108515	ENSG00000143632	inter-chromosomal
muscle_skeletal_7	FILIP1L	PCSK7	3	100075571	-	11	117213961	-	ENSG00000168386	ENSG00000160613	inter-chromosomal
muscle_skeletal_7	NDRG2	CKM	14	21020529	-	19	45307578	-	ENSG00000165795	ENSG00000104879	inter-chromosomal
muscle_skeletal_7	NMRK2	UBR5	19	3942416	+	8	102269035	-	ENSG00000077009	ENSG00000104517	inter-chromosomal
muscle_skeletal_7	RPL10	TTN	X	154399396	+	2	178533487	-	ENSG00000147403	ENSG00000155657	inter-chromosomal
muscle_skeletal_7	RPS11	ACTA1	19	49499689	+	1	229434098	-	ENSG00000142534	ENSG00000143632	inter-chromosomal
muscle_skeletal_7	RTN2	NEMF	19	45485289	-	14	49820364	-	ENSG00000125744	ENSG00000165525	inter-chromosomal
muscle_skeletal_8	CECR5	NDUFS7	22	17141059	-	19	1392198	+	ENSG00000069998	ENSG00000115286	inter-chromosomal
muscle_skeletal_8	DENND2C	CNPY4	1	114618386	-	7	100121322	+	ENSG00000175984	ENSG00000166997	inter-chromosomal
muscle_skeletal_8	MYADML2	PYCR1	17	81941714	-	17	81936861	-	ENSG00000185105	ENSG00000183010	Read-Through
muscle_skeletal_8	SLC16A10	ERVW-1	6	111088095	+	7	92477556	-	ENSG00000112394	ENSG00000242950	inter-chromosomal
muscle_skeletal_9	CACNG6	RSPH3	19	53999771	+	6	158976175	-	ENSG00000130433	ENSG00000130363	inter-chromosomal
muscle_skeletal_9	USP53	KLHL2	4	119292907	+	4	165219936	+	ENSG00000145390	ENSG00000109466	intra-others
nerve_tibial_10	LMO7DN	SYAP1	13	75873973	+	X	16764849	+	ENSG00000178734	ENSG00000169895	inter-chromosomal
nerve_tibial_16	NCMAP	SRRM1	1	24601024	+	1	24645984	+	ENSG00000184454	ENSG00000133226	Read-Through
nerve_tibial_45	ARHGAP19	TRAPPC5	10	97265860	-	19	7686962	+	ENSG00000213390	ENSG00000181029	inter-chromosomal
nerve_tibial_5	CLDN19	C14orf2	1	42733093	-	14	103915169	-	ENSG00000164007	ENSG00000156411	inter-chromosomal
nerve_tibial_5	RPL21	QRSL1	13	27256308	+	6	106642994	+	ENSG00000122026	ENSG00000130348	inter-chromosomal
nerve_tibial_7	ARHGAP19	QPRT	10	97265860	-	16	29695819	+	ENSG00000213390	ENSG00000103485	inter-chromosomal
nerve_tibial_8	CLDN19	PPAPDC1B	1	42733093	-	8	38264865	-	ENSG00000164007	ENSG00000147535	inter-chromosomal
ovary_3	STAR	ATXN2	8	38143649	-	12	111513050	-	ENSG00000147465	ENSG00000204842	inter-chromosomal
ovary_3	STAR	NFATC2IP	8	38143649	-	16	28965197	+	ENSG00000147465	ENSG00000176953	inter-chromosomal
ovary_4	STAR	ZNF426	8	38143649	-	19	9526017	-	ENSG00000147465	ENSG00000130818	inter-chromosomal
ovary_5	STAR	NFATC2IP	8	38143649	-	16	28965195	+	ENSG00000147465	ENSG00000176953	inter-chromosomal
ovary_6	STAR	ZNF426	8	38143649	-	19	9526012	-	ENSG00000147465	ENSG00000130818	inter-chromosomal
ovary_8	CPZ	DNAL1	4	8599582	+	14	73651167	+	ENSG00000109625	ENSG00000119661	inter-chromosomal
pancreas_3	AZGP1	CPA1	7	99968155	-	7	130384683	+	ENSG00000160862	ENSG00000091704	intra-others
pancreas_3	DDX5	CTRB1	17	64499616	-	16	75219000	+	ENSG00000108654	ENSG00000168925	inter-chromosomal
pancreas_3	FTH1	PRSS1	11	61965369	-	7	142751784	+	ENSG00000167996	ENSG00000204983	inter-chromosomal
pancreas_3	FTL	REG1B	19	48966878	+	2	79088019	-	ENSG00000087086	ENSG00000172023	inter-chromosomal
pancreas_3	GNMT	PEX6	6	42962877	+	6	42966635	-	ENSG00000124713	ENSG00000124587	intra-others
pancreas_3	HSP90AB1	CTRB1	6	44253888	+	16	75219000	+	ENSG00000096384	ENSG00000168925	inter-chromosomal
pancreas_3	INS	CTRB1	11	2159779	-	16	75219000	+	ENSG00000254647	ENSG00000168925	inter-chromosomal
pancreas_3	INS	PNLIP	11	2159779	-	10	116545931	+	ENSG00000254647	ENSG00000175535	inter-chromosomal
pancreas_3	NCCRP1	EIF2AK2	19	39201884	+	2	37104457	-	ENSG00000188505	ENSG00000055332	inter-chromosomal
pancreas_3	PPARA	RBPJL	22	46237581	+	20	45313468	+	ENSG00000186951	ENSG00000124232	inter-chromosomal
pancreas_3	PPP2R2D	BNIP3	10	131901329	+	10	131973944	-	ENSG00000175470	ENSG00000176171	intra-others
pancreas_3	RBPJL	MATN4	20	45311915	+	20	45308529	-	ENSG00000124232	ENSG00000124159	intra-others
pancreas_3	RPL19	CTRB1	17	39204187	+	16	75223171	+	ENSG00000108298	ENSG00000168925	inter-chromosomal
pancreas_3	RPL19	CTRB2	17	39204187	+	16	75205790	-	ENSG00000108298	ENSG00000168928	inter-chromosomal
pancreas_3	RPL4	CTRB2	15	66500657	-	16	75206193	-	ENSG00000174444	ENSG00000168928	inter-chromosomal
pancreas_3	RPL8	CTRB1	8	144789765	-	16	75219000	+	ENSG00000161016	ENSG00000168925	inter-chromosomal
pancreas_3	RPS11	REG1B	19	49499689	+	2	79088019	-	ENSG00000142534	ENSG00000172023	inter-chromosomal
pancreas_3	RPS12	CELA3A	6	132817564	+	1	22001656	+	ENSG00000112306	ENSG00000142789	inter-chromosomal
pancreas_3	RPS2	CLPS	16	1962153	-	6	35797311	-	ENSG00000140988	ENSG00000137392	inter-chromosomal
pancreas_3	RPS3A	CPA1	4	151103079	+	7	130385086	+	ENSG00000145425	ENSG00000091704	inter-chromosomal
pancreas_3	TECPR1	CLPS	7	98214624	-	6	35797344	-	ENSG00000205356	ENSG00000137392	inter-chromosomal
pancreas_3	ZBTB37	PICK1	1	173895383	+	22	38067475	+	ENSG00000185278	ENSG00000100151	inter-chromosomal
pancreas_36	FTH1	CEL	11	61965369	-	9	133066921	+	ENSG00000167996	ENSG00000170835	inter-chromosomal
pancreas_4	EIF1	CLPS	17	41688984	+	6	35797311	-	ENSG00000173812	ENSG00000137392	inter-chromosomal
pancreas_4	RNF115	C1RL	1	145745344	-	12	7099958	-	ENSG00000265491	ENSG00000139178	inter-chromosomal
pancreas_4	RPL11	PRSS1	1	23694793	+	7	142751508	+	ENSG00000142676	ENSG00000204983	inter-chromosomal
pancreas_5	ATP1A1	CPA1	1	116401655	+	7	130384281	+	ENSG00000163399	ENSG00000091704	inter-chromosomal
pancreas_5	ELN	CPA1	7	74065998	+	7	130384735	+	ENSG00000049540	ENSG00000091704	intra-others
pancreas_5	MAT2A	CPA1	2	85541746	+	7	130384761	+	ENSG00000168906	ENSG00000091704	inter-chromosomal
pancreas_5	NUDC	CELA3A	1	26946862	+	1	22001656	+	ENSG00000090273	ENSG00000142789	intra-others
pancreas_5	RPL7	CELA3A	8	73290639	-	1	22001656	+	ENSG00000147604	ENSG00000142789	inter-chromosomal
pancreas_5	RPS5	CPA1	19	58393487	+	7	130383418	+	ENSG00000083845	ENSG00000091704	inter-chromosomal
pancreas_8	RBPJL	MATN4	20	45311921	+	20	45308529	-	ENSG00000124232	ENSG00000124159	intra-others
pancreas_8	RPL39L	LRRK1	3	187180665	-	15	101074185	+	ENSG00000163923	ENSG00000154237	inter-chromosomal
pituitary_20	CGA	CEP57L1	6	87088868	-	6	109158637	+	ENSG00000135346	ENSG00000183137	intra-others
pituitary_3	CELF3	FRMD3	1	151705821	-	9	83246645	-	ENSG00000159409	ENSG00000172159	inter-chromosomal
pituitary_3	CRHR2	NDUFV3	7	30651943	-	21	42904249	+	ENSG00000106113	ENSG00000160194	inter-chromosomal
pituitary_3	HBB	GH1	11	5225464	-	17	63918838	-	ENSG00000244734	ENSG00000259384	inter-chromosomal
pituitary_4	HFM1	AP3B1	1	91375528	-	5	78121874	-	ENSG00000162669	ENSG00000132842	inter-chromosomal
pituitary_4	RALGDS	CD302	9	133105933	-	2	159781533	-	ENSG00000160271	ENSG00000241399	inter-chromosomal
pituitary_4	SRRM2	POMC	16	2768261	+	2	25161354	-	ENSG00000167978	ENSG00000115138	inter-chromosomal
pituitary_5	OTOS	MYEOV2	2	240140062	-	2	240134005	-	ENSG00000178602	ENSG00000172428	Read-Through
pituitary_5	RPL6	GH1	12	112405853	-	17	63917475	-	ENSG00000089009	ENSG00000259384	inter-chromosomal
pituitary_6	HFM1	AP3B1	1	91375358	-	5	78121873	-	ENSG00000162669	ENSG00000132842	inter-chromosomal
prostate_10	ADAM32	C9orf92	8	39167350	+	9	16215899	-	ENSG00000197140	ENSG00000205549	inter-chromosomal
prostate_3	HOXB13	PRAC2	17	48724763	-	17	48723229	+	ENSG00000159184	ENSG00000229637	intra-others
prostate_4	AFF3	SEC23IP	2	99630916	-	10	119944062	+	ENSG00000144218	ENSG00000107651	inter-chromosomal
prostate_4	MSMB	KCNJ16	10	46039986	-	17	70101625	+	ENSG00000263639	ENSG00000153822	inter-chromosomal
prostate_6	EFHC1	PRIM2	6	52430371	+	6	57532409	+	ENSG00000096093	ENSG00000146143	intra-others
prostate_7	SLC45A3	ELK4	1	205659489	-	1	205623891	-	ENSG00000158715	ENSG00000158711	Read-Through
skin_not-sun-exposed_suprapubic_3	AADACL3	TIGD1	1	12728759	+	2	232548779	-	ENSG00000188984	ENSG00000221944	inter-chromosomal
skin_not-sun-exposed_suprapubic_3	EP400NL	NPAP1	12	132131639	+	15	24682964	+	ENSG00000185684	ENSG00000185823	inter-chromosomal
skin_not-sun-exposed_suprapubic_3	HMGCS1	KLHL7	5	43293734	-	7	23175963	+	ENSG00000112972	ENSG00000122550	inter-chromosomal
skin_not-sun-exposed_suprapubic_3	RPL5	ATCAY	1	92833949	+	19	3927068	+	ENSG00000122406	ENSG00000167654	inter-chromosomal
skin_not-sun-exposed_suprapubic_3	ZFYVE26	RDH12	14	67727374	-	14	67725159	+	ENSG00000072121	ENSG00000139988	intra-others
skin_not-sun-exposed_suprapubic_3	ZYX	EPHA1	7	143391111	+	7	143394217	-	ENSG00000159840	ENSG00000146904	intra-others
skin_not-sun-exposed_suprapubic_4	LAD1	TNNT2	1	201381496	-	1	201368313	-	ENSG00000159166	ENSG00000118194	Read-Through
skin_sun-exposed_lower_leg_5	ACER1	MLLT1	19	6333459	-	19	6270759	-	ENSG00000167769	ENSG00000130382	Read-Through
small_intestine_terminal_ileum_14	MALRD1	TMEM45A	10	19283181	+	3	100574391	+	ENSG00000204740	ENSG00000181458	inter-chromosomal
small_intestine_terminal_ileum_3	CPO	UBE2F	2	206969474	+	2	237973666	+	ENSG00000144410	ENSG00000184182	intra-others
small_intestine_terminal_ileum_3	KIFC3	ANPEP	16	57788575	-	15	89797713	-	ENSG00000140859	ENSG00000166825	inter-chromosomal
spleen_20	NAP1L4	CD58	11	2944616	-	1	116521983	-	ENSG00000205531	ENSG00000116815	inter-chromosomal
spleen_3	SLC35G3	ENTPD4	17	35192520	-	8	23433091	-	ENSG00000164729	ENSG00000197217	inter-chromosomal
spleen_4	CCL24	KLK7	7	75811665	-	19	50977290	-	ENSG00000106178	ENSG00000169035	inter-chromosomal
spleen_4	SPIC	FRK	12	101486997	+	6	115938271	-	ENSG00000166211	ENSG00000111816	inter-chromosomal
spleen_6	GRB10	PHACTR2	7	50761721	-	6	143712015	+	ENSG00000106070	ENSG00000112419	inter-chromosomal
stomach_10	GIF	ITIH5	11	59845375	-	10	7560157	-	ENSG00000134812	ENSG00000123243	inter-chromosomal
stomach_13	AVL9	DOCK2	7	32536004	+	5	169803058	+	ENSG00000105778	ENSG00000134516	inter-chromosomal
stomach_26	TRPA1	PRRG4	8	72033644	-	11	32857019	+	ENSG00000104321	ENSG00000135378	inter-chromosomal
stomach_3	ATP4A	PGA5	19	35560819	-	11	61244245	+	ENSG00000105675	ENSG00000256713	inter-chromosomal
stomach_3	ATP5A1	PGC	18	46085664	-	6	41747393	-	ENSG00000152234	ENSG00000096088	inter-chromosomal
stomach_3	BSG	PGC	19	582330	+	6	41741231	-	ENSG00000172270	ENSG00000096088	inter-chromosomal
stomach_3	C3orf17	TFF2	3	113002875	-	21	42351128	-	ENSG00000163608	ENSG00000160181	inter-chromosomal
stomach_3	CAPN8	TMEM222	1	223538007	-	1	27333093	+	ENSG00000203697	ENSG00000186501	intra-others
stomach_3	CD74	PGC	5	150401637	-	6	41747401	-	ENSG00000019582	ENSG00000096088	inter-chromosomal
stomach_3	COL6A2	PGA3	21	46114074	+	11	61206629	+	ENSG00000142173	ENSG00000229859	inter-chromosomal
stomach_3	ERN2	PLK1	16	23690376	-	16	23690014	+	ENSG00000134398	ENSG00000166851	intra-others
stomach_3	GPRC5C	PGA5	17	74440827	+	11	61242018	+	ENSG00000170412	ENSG00000256713	inter-chromosomal
stomach_3	TFF1	PGC	21	42363350	-	6	41741842	-	ENSG00000160182	ENSG00000096088	inter-chromosomal
stomach_3	TFF2	STOML1	21	42350267	-	15	73979949	-	ENSG00000160181	ENSG00000067221	inter-chromosomal
stomach_3	TMSB4X	PGA4	X	12977083	+	11	61225416	+	ENSG00000205542	ENSG00000229183	inter-chromosomal
stomach_3	VSIG2	PGA3	11	124749708	-	11	61204408	+	ENSG00000019102	ENSG00000229859	intra-others
stomach_31	TRPA1	SLC22A25	8	72029901	-	11	63167641	-	ENSG00000104321	ENSG00000196600	inter-chromosomal
stomach_4	ACTA2	PGC	10	88935074	-	6	41747401	-	ENSG00000107796	ENSG00000096088	inter-chromosomal
stomach_4	EEF2	PGA4	19	3977214	-	11	61222949	+	ENSG00000167658	ENSG00000229183	inter-chromosomal
stomach_4	MUC6	PGC	11	1020090	-	6	41747306	-	ENSG00000184956	ENSG00000096088	inter-chromosomal
stomach_4	MYH9	PGC	22	36282651	-	6	41740609	-	ENSG00000100345	ENSG00000096088	inter-chromosomal
stomach_4	RPS10	PGA3	6	34421730	-	11	61212557	+	ENSG00000124614	ENSG00000229859	inter-chromosomal
stomach_5	FER1L6	EZH1	8	124120061	+	17	42703770	-	ENSG00000214814	ENSG00000108799	inter-chromosomal
stomach_5	RPLP0	PGA4	12	120198945	-	11	61228803	+	ENSG00000089157	ENSG00000229183	inter-chromosomal
stomach_5	TFF2	TCTN2	21	42350267	-	12	123695572	+	ENSG00000160181	ENSG00000168778	inter-chromosomal
stomach_6	C3orf17	TFF2	3	113002876	-	21	42351128	-	ENSG00000163608	ENSG00000160181	inter-chromosomal
stomach_6	FAM177B	SOD2	1	222739832	+	6	159679365	-	ENSG00000197520	ENSG00000112096	inter-chromosomal
testis_10	ADAT1	TMEM231	16	75603085	-	16	75546077	-	ENSG00000065457	ENSG00000205084	intra-others
testis_10	ANKRD30B	IZUMO1	18	14764090	+	19	48743983	-	ENSG00000180777	ENSG00000182264	inter-chromosomal
testis_10	ANKRD30B	IZUMO1	18	14769373	+	19	48743983	-	ENSG00000180777	ENSG00000182264	inter-chromosomal
testis_10	BCL2L2	BCL2L2-PABPN1	14	23299611	+	14	23319734	+	ENSG00000129473	ENSG00000258643	Read-Through
testis_10	CDC14B	B4GALNT2	9	96503565	-	17	49170650	+	ENSG00000081377	ENSG00000167080	inter-chromosomal
testis_10	GTF2H5	RMDN2	6	158197935	+	2	37974040	+	ENSG00000272047	ENSG00000115841	inter-chromosomal
testis_10	HSF5	RNF43	17	58458769	-	17	58371034	-	ENSG00000176160	ENSG00000108375	Read-Through
testis_10	KIF20B	RSRP1	10	89774939	+	1	25318180	-	ENSG00000138182	ENSG00000117616	inter-chromosomal
testis_10	MAPK8IP1	C11orf94	11	45906465	+	11	45907282	-	ENSG00000121653	ENSG00000234776	intra-others
testis_10	RPS6	PLIN2	9	19376315	-	9	19131271	-	ENSG00000137154	ENSG00000147872	intra-others
testis_10	SEPT3	PCSK7	22	41998221	+	11	117213138	-	ENSG00000100167	ENSG00000160613	inter-chromosomal
testis_10	ST8SIA1	MACROD2	12	22436878	-	20	15862743	+	ENSG00000111728	ENSG00000172264	inter-chromosomal
testis_10	ZCWPW1	LARP7	7	100403694	-	4	112647690	+	ENSG00000078487	ENSG00000174720	inter-chromosomal
testis_106	TMEM190	RPL28	19	55377026	+	19	55386350	+	ENSG00000160472	ENSG00000108107	intra-others
testis_11	AGAP1	TDRD5	2	236126258	+	1	179591613	+	ENSG00000157985	ENSG00000162782	inter-chromosomal
testis_11	C17orf74	FGF11	17	7426050	+	17	7441471	+	ENSG00000184560	ENSG00000161958	intra-others
testis_11	CUBN	RSU1	10	16824971	-	10	16782084	-	ENSG00000107611	ENSG00000148484	Read-Through
testis_11	FANCD2OS	ACOT9	3	10104198	-	X	23707133	-	ENSG00000163705	ENSG00000123130	inter-chromosomal
testis_11	GPR108	C3	19	6730987	-	19	6719403	-	ENSG00000125734	ENSG00000125730	Read-Through
testis_11	NPC1L1	PAXIP1	7	44533430	-	7	154965692	-	ENSG00000015520	ENSG00000157212	intra-others
testis_11	NRIP3	TMEM9B	11	8982860	-	11	8956298	-	ENSG00000175352	ENSG00000175348	Read-Through
testis_11	NUP62	IL4I1	19	49911105	-	19	49904321	-	ENSG00000213024	ENSG00000104951	Read-Through
testis_11	NUPL1	HSPA4L	13	25338730	+	4	127839363	+	ENSG00000139496	ENSG00000164070	inter-chromosomal
testis_11	SOX6	DLST	11	16402799	-	14	74891448	+	ENSG00000110693	ENSG00000119689	inter-chromosomal
testis_11	SPO11	RAE1	20	57342840	+	20	57354032	+	ENSG00000054796	ENSG00000101146	Read-Through
testis_11	ZNF451	KIAA1586	6	57091452	+	6	57050774	+	ENSG00000112200	ENSG00000168116	Read-Through
testis_114	GTF2IRD1	SRRM3	7	74547286	+	7	76235028	+	ENSG00000006704	ENSG00000177679	intra-others
testis_116	KXD1	UBA52	19	18569012	+	19	18573293	+	ENSG00000105700	ENSG00000221983	Read-Through
testis_119	TMEM262	CDCA5	11	65088858	-	11	65083723	-	ENSG00000187066	ENSG00000146670	intra-others
testis_12	BCR	POM121L7	22	23318037	+	22	21128063	-	ENSG00000186716	ENSG00000239511	intra-others
testis_12	CCDC36	KBTBD12	3	49258104	+	3	127986299	+	ENSG00000173421	ENSG00000187715	intra-others
testis_12	FAM153B	ZNF410	5	176131931	+	14	73920979	+	ENSG00000182230	ENSG00000119725	inter-chromosomal
testis_12	HSPA12A	C10orf82	10	116672203	-	10	116670265	-	ENSG00000165868	ENSG00000165863	Read-Through
testis_12	KCNJ14	SGPL1	19	48466980	+	10	70877525	+	ENSG00000182324	ENSG00000166224	inter-chromosomal
testis_12	KIAA1107	C1orf146	1	92182595	+	1	92231382	+	ENSG00000069712	ENSG00000203910	Read-Through
testis_12	OXCT2	BMP8A	1	39769714	-	1	39521376	+	ENSG00000198754	ENSG00000183682	intra-others
testis_12	SSR1	TSGA10	6	7347372	-	2	99081397	-	ENSG00000124783	ENSG00000135951	inter-chromosomal
testis_12	ZNF577	SNRPF	19	51877738	-	12	95865323	+	ENSG00000161551	ENSG00000139343	inter-chromosomal
testis_121	CUBN	RSU1	10	16824975	-	10	16782084	-	ENSG00000107611	ENSG00000148484	Read-Through
testis_13	C17orf98	CWC25	17	38835088	-	17	38825481	-	ENSG00000275489	ENSG00000273559	Read-Through
testis_13	FAM71E2	ETHE1	19	55360998	-	19	43507901	-	ENSG00000180043	ENSG00000105755	intra-others
testis_13	GLB1L3	PDCD6IP	11	134311930	+	3	33852486	+	ENSG00000166105	ENSG00000170248	inter-chromosomal
testis_13	NSUN7	CEP112	4	40762708	+	17	65797288	-	ENSG00000179299	ENSG00000154240	inter-chromosomal
testis_13	RCAN1	KCNE1	21	34521499	-	21	34458736	-	ENSG00000159200	ENSG00000180509	Read-Through
testis_13	VCPKMT	C14orf183	14	50112616	-	14	50089196	-	ENSG00000100483	ENSG00000168260	Read-Through
testis_135	SH3GL3	ADAMTSL3	15	83609466	+	15	83655729	+	ENSG00000140600	ENSG00000156218	Read-Through
testis_14	CCDC36	KBTBD12	3	49258104	+	3	127986300	+	ENSG00000173421	ENSG00000187715	intra-others
testis_14	COL19A1	PCCA	6	69891070	+	13	100425633	+	ENSG00000082293	ENSG00000175198	inter-chromosomal
testis_14	FAM27C	MYO10	9	61855331	+	5	16681998	-	ENSG00000154537	ENSG00000145555	inter-chromosomal
testis_14	FXYD2	DSCAML1	11	117818281	-	11	117780810	-	ENSG00000137731	ENSG00000177103	Read-Through
testis_14	MED7	HAVCR2	5	157158884	-	5	157106962	-	ENSG00000155868	ENSG00000135077	Read-Through
testis_14	PDE4DIP	CROCC	1	149007436	+	1	16930124	+	ENSG00000178104	ENSG00000058453	intra-others
testis_14	SEPT14	ASNS	7	55861943	-	7	97852468	-	ENSG00000154997	ENSG00000070669	intra-others
testis_15	ASF1B	PRKACA	19	14126122	-	19	14107409	-	ENSG00000105011	ENSG00000072062	Read-Through
testis_15	CCDC36	C12orf65	3	49211836	+	12	123249551	+	ENSG00000173421	ENSG00000130921	inter-chromosomal
testis_15	CENPK	ADAMTS6	5	65521476	-	5	65473953	-	ENSG00000123219	ENSG00000049192	Read-Through
testis_15	DDX21	KIAA1279	10	68982804	+	10	69000424	+	ENSG00000165732	ENSG00000198954	Read-Through
testis_15	DDX4	TTC16	5	55788000	+	9	127728531	+	ENSG00000152670	ENSG00000167094	inter-chromosomal
testis_15	GLT8D1	PBRM1	3	52695190	-	3	52684914	-	ENSG00000016864	ENSG00000163939	intra-others
testis_15	OOEP	C12orf56	6	73368756	-	12	64267244	-	ENSG00000203907	ENSG00000185306	inter-chromosomal
testis_15	PPP1R16A	DPPA4	8	144478682	+	3	109327642	-	ENSG00000160972	ENSG00000121570	inter-chromosomal
testis_15	PRB3	PRH1	12	11268669	-	12	10883096	-	ENSG00000197870	ENSG00000231887	intra-others
testis_15	RAD51D	RFFL	17	35100797	-	17	35026561	-	ENSG00000185379	ENSG00000092871	Read-Through
testis_15	TMEM31	TAOK3	X	103712357	+	12	118256059	-	ENSG00000179363	ENSG00000135090	inter-chromosomal
testis_15	WDR62	OVOL3	19	36105106	+	19	36111202	+	ENSG00000075702	ENSG00000105261	Read-Through
testis_152	FAM71F1	UNC13C	7	128723426	+	15	54632886	+	ENSG00000135248	ENSG00000137766	inter-chromosomal
testis_16	ANAPC11	NPB	17	81894586	+	17	81902620	+	ENSG00000141552	ENSG00000183979	Read-Through
testis_16	DNAJC5B	TMEM167B	8	66051665	+	1	109089884	+	ENSG00000147570	ENSG00000215717	inter-chromosomal
testis_16	FAM221B	HINT2	9	35818283	-	9	35813784	-	ENSG00000204930	ENSG00000137133	intra-others
testis_16	NSUN7	CEP112	4	40762704	+	17	65750726	-	ENSG00000179299	ENSG00000154240	inter-chromosomal
testis_16	PARP4	SLC25A15	13	24426466	-	13	40793158	+	ENSG00000102699	ENSG00000102743	intra-others
testis_16	PITPNA	INPP5K	17	1517718	-	17	1516888	-	ENSG00000174238	ENSG00000132376	Read-Through
testis_16	SLC38A9	DOCK3	5	55696757	-	3	51260156	+	ENSG00000177058	ENSG00000088538	inter-chromosomal
testis_16	SPATA9	SMIM14	5	95663952	-	4	39550448	-	ENSG00000145757	ENSG00000163683	inter-chromosomal
testis_16	SPDYE4	SETD2	17	8753106	-	3	47120457	-	ENSG00000183318	ENSG00000181555	inter-chromosomal
testis_162	FAM170B	VSTM4	10	49133808	-	10	49107996	-	ENSG00000172538	ENSG00000165633	Read-Through
testis_17	ANKRD18A	CYP4F12	9	38543253	-	19	15682213	+	ENSG00000180071	ENSG00000186204	inter-chromosomal
testis_17	ANKRD18A	CYP4F8	9	38543253	-	19	15622966	+	ENSG00000180071	ENSG00000186526	inter-chromosomal
testis_17	CTBP2	WLS	10	124988928	-	1	68159247	-	ENSG00000175029	ENSG00000116729	inter-chromosomal
testis_17	FDXACB1	ALG9	11	111876808	-	11	111871489	-	ENSG00000255561	ENSG00000086848	Read-Through
testis_17	WDR62	OVOL3	19	36105073	+	19	36111369	+	ENSG00000075702	ENSG00000105261	Read-Through
testis_17	ZNF217	TPTE	20	53593756	-	21	10524580	+	ENSG00000171940	ENSG00000274391	inter-chromosomal
testis_18	CCDC144NL	NCOR1	17	20867905	-	17	16165161	-	ENSG00000205212	ENSG00000141027	intra-others
testis_18	MS4A5	MS4A1	11	60455214	+	11	60455752	+	ENSG00000166930	ENSG00000156738	Read-Through
testis_18	NPIPB4	HGSNAT	16	21851360	-	8	43196544	+	ENSG00000185864	ENSG00000165102	inter-chromosomal
testis_18	RAD51AP1	DYRK4	12	4556502	+	12	4564381	+	ENSG00000111247	ENSG00000010219	Read-Through
testis_18	SPICE1	CFAP44	3	113468148	-	3	113433671	-	ENSG00000163611	ENSG00000206530	Read-Through
testis_19	KXD1	UBA52	19	18568679	+	19	18573293	+	ENSG00000105700	ENSG00000221983	Read-Through
testis_19	NBEA	ZNF74	13	35606578	+	22	20407444	+	ENSG00000172915	ENSG00000185252	inter-chromosomal
testis_19	SPTLC1	KIN	9	92108740	-	10	7754625	-	ENSG00000090054	ENSG00000151657	inter-chromosomal
testis_19	UBE2K	ANKRD13D	4	39755739	+	11	67298246	+	ENSG00000078140	ENSG00000172932	inter-chromosomal
testis_19	XRN1	GK5	3	142311703	-	3	142215692	-	ENSG00000114127	ENSG00000175066	Read-Through
testis_19	YJEFN3	CILP2	19	19537581	+	19	19540303	+	ENSG00000250067	ENSG00000160161	Read-Through
testis_19	ZNF649	OAS2	19	51904131	-	12	112988377	+	ENSG00000198093	ENSG00000111335	inter-chromosomal
testis_20	LINS	PRKX	15	100559369	-	X	3713420	-	ENSG00000140471	ENSG00000183943	inter-chromosomal
testis_20	NUP50	CDH18	22	45185610	+	5	20255507	-	ENSG00000093000	ENSG00000145526	inter-chromosomal
testis_21	NSUN7	CEP112	4	40762708	+	17	65750724	-	ENSG00000179299	ENSG00000154240	inter-chromosomal
testis_21	RLIM	ACSBG2	X	74586961	-	19	6185436	+	ENSG00000131263	ENSG00000130377	inter-chromosomal
testis_21	TPPP2	RNASE7	14	21031165	+	14	21044080	+	ENSG00000179636	ENSG00000165799	intra-others
testis_22	CLMP	HSPA8	11	123074761	-	11	123062122	-	ENSG00000166250	ENSG00000109971	Read-Through
testis_22	FAM27C	ZNF850	9	61854369	+	19	36762677	-	ENSG00000154537	ENSG00000267041	inter-chromosomal
testis_22	HSPA12A	C10orf82	10	116672203	-	10	116670264	-	ENSG00000165868	ENSG00000165863	Read-Through
testis_23	CCDC144NL	NCOR1	17	20867901	-	17	16165161	-	ENSG00000205212	ENSG00000141027	intra-others
testis_24	ACTN1	BLZF1	14	68874686	-	1	169387040	+	ENSG00000072110	ENSG00000117475	inter-chromosomal
testis_24	C17orf104	DBF4B	17	44688293	+	17	44708643	+	ENSG00000180336	ENSG00000161692	intra-others
testis_24	DUX4	RPL23A	4	190175286	+	17	28720008	+	ENSG00000260596	ENSG00000198242	inter-chromosomal
testis_24	INPP4B	C19orf35	4	142402938	-	19	2274806	-	ENSG00000109452	ENSG00000188305	inter-chromosomal
testis_24	OR14A2	OR6F1	1	247723651	-	1	247712087	-	ENSG00000241128	ENSG00000169214	Read-Through
testis_25	C6orf201	SIMC1	6	4122046	+	5	176263424	+	ENSG00000185689	ENSG00000170085	inter-chromosomal
testis_26	ACTN3	CTSF	11	66561636	+	11	66564512	-	ENSG00000248746	ENSG00000174080	intra-others
testis_26	C16orf52	VWA3A	16	22085750	+	16	22092538	+	ENSG00000185716	ENSG00000175267	Read-Through
testis_27	C9orf84	HSPA2	9	111756325	-	14	64545312	+	ENSG00000165181	ENSG00000126803	inter-chromosomal
testis_29	MBD1	CFAP53	18	50267607	-	18	50262219	-	ENSG00000141644	ENSG00000172361	Read-Through
testis_29	NRIP3	TMEM9B	11	8982860	-	11	8962183	-	ENSG00000175352	ENSG00000175348	Read-Through
testis_3	AARS2	TCTE1	6	44301156	-	6	44287918	-	ENSG00000124608	ENSG00000146221	Read-Through
testis_3	ACSBG2	RLIM	19	6183272	+	X	74587082	-	ENSG00000130377	ENSG00000131263	inter-chromosomal
testis_3	ACTN1	BLZF1	14	68874686	-	1	169376550	+	ENSG00000072110	ENSG00000117475	inter-chromosomal
testis_3	AGAP1	TDRD5	2	236126265	+	1	179591613	+	ENSG00000157985	ENSG00000162782	inter-chromosomal
testis_3	AGAP1	TDRD5	2	236126268	+	1	179591613	+	ENSG00000157985	ENSG00000162782	inter-chromosomal
testis_3	AGAP1	TDRD5	2	236126274	+	1	179591613	+	ENSG00000157985	ENSG00000162782	inter-chromosomal
testis_3	AGAP1	TDRD5	2	236126275	+	1	179591613	+	ENSG00000157985	ENSG00000162782	inter-chromosomal
testis_3	AGAP1	TDRD5	2	236126276	+	1	179591613	+	ENSG00000157985	ENSG00000162782	inter-chromosomal
testis_3	AGAP1	TDRD5	2	236126284	+	1	179591613	+	ENSG00000157985	ENSG00000162782	inter-chromosomal
testis_3	AK7	PAPOLA	14	96488358	+	14	96520055	+	ENSG00000140057	ENSG00000090060	Read-Through
testis_3	AKAP6	GINS1	14	32834211	+	20	25418105	+	ENSG00000151320	ENSG00000101003	inter-chromosomal
testis_3	ALDH2	ZNF350	12	111817279	+	19	51974531	-	ENSG00000111275	ENSG00000256683	inter-chromosomal
testis_3	ANAPC1	ALG8	2	111838437	-	11	78103453	-	ENSG00000153107	ENSG00000159063	inter-chromosomal
testis_3	ANKRD18A	CYP4F8	9	38543253	-	19	15623228	+	ENSG00000180071	ENSG00000186526	inter-chromosomal
testis_3	ARID3B	ADGRL2	15	74597439	+	1	81579300	+	ENSG00000179361	ENSG00000117114	inter-chromosomal
testis_3	ATF7IP2	EMC10	16	10429016	+	19	50484073	+	ENSG00000166669	ENSG00000161671	inter-chromosomal
testis_3	ATP5B	ZADH2	12	56638179	-	18	75196842	-	ENSG00000110955	ENSG00000180011	inter-chromosomal
testis_3	ATP5J2	ATP5J2-PTCD1	7	99458198	-	7	99441487	-	ENSG00000241468	ENSG00000248919	intra-others
testis_3	BRD3	GFI1B	9	134030305	-	9	132945614	+	ENSG00000169925	ENSG00000165702	intra-others
testis_3	BROX	FAM177B	1	222734767	+	1	222742537	+	ENSG00000162819	ENSG00000197520	Read-Through
testis_3	BUB1	HLX	2	110637698	-	1	220881461	+	ENSG00000169679	ENSG00000136630	inter-chromosomal
testis_3	C12orf54	LLPH	12	48489293	+	12	66121875	-	ENSG00000177627	ENSG00000139233	intra-others
testis_3	C16orf52	VWA3A	16	22085750	+	16	22092560	+	ENSG00000185716	ENSG00000175267	Read-Through
testis_3	C16orf78	SBSPON	16	49378593	+	8	73123581	-	ENSG00000166152	ENSG00000164764	inter-chromosomal
testis_3	C17orf104	DBF4B	17	44688023	+	17	44708643	+	ENSG00000180336	ENSG00000161692	intra-others
testis_3	C22orf46	MEI1	22	41694104	+	22	41705504	+	ENSG00000184208	ENSG00000167077	Read-Through
testis_3	C3orf30	UPK1B	3	119148323	+	3	119187775	+	ENSG00000163424	ENSG00000114638	Read-Through
testis_3	C6orf163	SMIM8	6	87359201	+	6	87371593	+	ENSG00000203872	ENSG00000111850	Read-Through
testis_3	C7orf31	XAF1	7	25179175	-	17	6775126	+	ENSG00000153790	ENSG00000132530	inter-chromosomal
testis_3	C9orf24	KIF24	9	34382754	-	9	34311371	-	ENSG00000164972	ENSG00000186638	intra-others
testis_3	CBY1	TOMM22	22	38668132	+	22	38681977	+	ENSG00000100211	ENSG00000100216	Read-Through
testis_3	CCDC114	SMARCA5	19	48318387	-	4	143555682	+	ENSG00000105479	ENSG00000153147	inter-chromosomal
testis_3	CCDC122	IQCF3	13	43854757	-	3	51828555	+	ENSG00000151773	ENSG00000229972	inter-chromosomal
testis_3	CCDC33	PAX8	15	74335088	+	2	113218028	-	ENSG00000140481	ENSG00000125618	inter-chromosomal
testis_3	CCDC36	TRAPPC4	3	49258104	+	11	119020607	+	ENSG00000173421	ENSG00000196655	inter-chromosomal
testis_3	CCDC47	STRADA	17	63746847	-	17	63728413	-	ENSG00000108588	ENSG00000266173	Read-Through
testis_3	CCT6A	NUPR1L	7	56063572	+	7	56116400	-	ENSG00000146731	ENSG00000185290	intra-others
testis_3	CDHR4	IP6K1	3	49791715	-	3	49738423	-	ENSG00000187492	ENSG00000176095	Read-Through
testis_3	CDPF1	RPS27A	22	46244700	-	2	55232806	+	ENSG00000205643	ENSG00000143947	inter-chromosomal
testis_3	CDRT4	UBA1	17	15467461	-	X	47208985	+	ENSG00000239704	ENSG00000130985	inter-chromosomal
testis_3	CEP112	SPATA33	17	65743068	-	16	89661434	+	ENSG00000154240	ENSG00000167523	inter-chromosomal
testis_3	CHIA	DPPA2	1	111316955	+	3	109304668	-	ENSG00000134216	ENSG00000163530	inter-chromosomal
testis_3	CHST5	TMEM231	16	75531576	-	16	75546049	-	ENSG00000135702	ENSG00000205084	Read-Through
testis_3	CLMP	HSPA8	11	123074764	-	11	123062122	-	ENSG00000166250	ENSG00000109971	Read-Through
testis_3	CLPB	FLCN	11	72307200	-	17	17213015	-	ENSG00000162129	ENSG00000154803	inter-chromosomal
testis_3	DHRS13	FLOT2	17	28899128	-	17	28889027	-	ENSG00000167536	ENSG00000132589	Read-Through
testis_3	DIP2B	ATF1	12	50747564	+	12	50780140	+	ENSG00000066084	ENSG00000123268	Read-Through
testis_3	DNAAF1	VARS2	16	84174729	+	6	30919141	+	ENSG00000154099	ENSG00000137411	inter-chromosomal
testis_3	DNAI1	ENHO	9	34520989	+	9	34522945	-	ENSG00000122735	ENSG00000168913	intra-others
testis_3	DNMT1	EIF3G	19	10135736	-	19	10119700	-	ENSG00000130816	ENSG00000130811	Read-Through
testis_3	DRICH1	C22orf42	22	23631817	-	22	32150619	-	ENSG00000189269	ENSG00000205856	intra-others
testis_3	DRICH1	PLXNA3	22	23631816	-	X	154474501	+	ENSG00000189269	ENSG00000130827	inter-chromosomal
testis_3	DUS1L	RFNG	17	82058781	-	17	82051342	-	ENSG00000169718	ENSG00000169733	intra-others
testis_3	EFCAB13	NPEPPS	17	47429961	+	17	47522950	+	ENSG00000178852	ENSG00000141279	Read-Through
testis_3	FAM216A	VPS29	12	110490385	+	12	110499175	-	ENSG00000204856	ENSG00000111237	intra-others
testis_3	FAM221B	HINT2	9	35819197	-	9	35813784	-	ENSG00000204930	ENSG00000137133	intra-others
testis_3	FAM221B	HINT2	9	35819375	-	9	35813784	-	ENSG00000204930	ENSG00000137133	intra-others
testis_3	FAM230B	FAM230C	22	21173530	+	13	18222508	+	ENSG00000215498	ENSG00000279516	inter-chromosomal
testis_3	FAM25G	ANXA8L1	10	47487279	-	10	46375765	+	ENSG00000189090	ENSG00000264230	intra-others
testis_3	FAM27C	FAM182A	9	61854376	+	20	26073770	+	ENSG00000154537	ENSG00000125804	inter-chromosomal
testis_3	FAM27C	ZNF850	9	61854375	+	19	36762676	-	ENSG00000154537	ENSG00000267041	inter-chromosomal
testis_3	FAM53C	KDM3B	5	138347058	+	5	138372674	+	ENSG00000120709	ENSG00000120733	Read-Through
testis_3	FAM71B	MED7	5	157162188	-	5	157139448	-	ENSG00000170613	ENSG00000155868	intra-others
testis_3	FAM71E2	COX6B2	19	55354908	-	19	55354814	-	ENSG00000180043	ENSG00000160471	Read-Through
testis_3	FGFR1OP	CCR6	6	167044576	+	6	167123119	+	ENSG00000213066	ENSG00000112486	Read-Through
testis_3	FGFR1OP	CCR6	6	167048687	+	6	167123119	+	ENSG00000213066	ENSG00000112486	Read-Through
testis_3	FMNL3	PRPF40B	12	49639003	-	12	49635856	+	ENSG00000161791	ENSG00000110844	intra-others
testis_3	FXYD2	DSCAML1	11	117817741	-	11	117780811	-	ENSG00000137731	ENSG00000177103	Read-Through
testis_3	G3BP2	DEPDC5	4	75694798	-	22	31906623	+	ENSG00000138757	ENSG00000100150	inter-chromosomal
testis_3	GARNL3	SLC2A8	9	127393660	+	9	127397149	+	ENSG00000136895	ENSG00000136856	Read-Through
testis_3	GLTP	GLB1L3	12	109880271	-	11	134310117	+	ENSG00000139433	ENSG00000166105	inter-chromosomal
testis_3	GOLGA6L2	BTN3A2	15	23439498	-	6	26375919	+	ENSG00000174450	ENSG00000186470	inter-chromosomal
testis_3	GOLGA6L2	FAM175A	15	23439498	-	4	83460735	-	ENSG00000174450	ENSG00000163322	inter-chromosomal
testis_3	GOLGA6L2	RTF1	15	23439498	-	15	41481517	+	ENSG00000174450	ENSG00000137815	intra-others
testis_3	HIST1H2AA	PRDM5	6	25726132	-	4	120922708	-	ENSG00000164508	ENSG00000138738	inter-chromosomal
testis_3	HSF2BP	SPAG9	21	43613830	-	17	50964580	-	ENSG00000160207	ENSG00000008294	inter-chromosomal
testis_3	HSPA12A	C10orf82	10	116671858	-	10	116670264	-	ENSG00000165868	ENSG00000165863	Read-Through
testis_3	HSPA12A	C10orf82	10	116671869	-	10	116670264	-	ENSG00000165868	ENSG00000165863	Read-Through
testis_3	IMPDH2	NDUFAF3	3	49024325	-	3	49022884	+	ENSG00000178035	ENSG00000178057	intra-others
testis_3	ING1	SRGAP3	13	110714286	+	3	9033591	-	ENSG00000153487	ENSG00000196220	inter-chromosomal
testis_3	ING5	D2HGDH	2	241712071	+	2	241741033	+	ENSG00000168395	ENSG00000180902	Read-Through
testis_3	IQCG	CS	3	197891446	-	12	56274313	-	ENSG00000114473	ENSG00000062485	inter-chromosomal
testis_3	KCNE2	SMIM11	21	34371389	+	21	34375480	+	ENSG00000159197	ENSG00000205670	Read-Through
testis_3	KCTD11	TMEM95	17	7354640	+	17	7355586	+	ENSG00000213859	ENSG00000182896	Read-Through
testis_3	KNOP1	KCNQ5	16	19706594	-	6	73003908	+	ENSG00000103550	ENSG00000185760	inter-chromosomal
testis_3	KRIT1	LRRD1	7	92201307	-	7	92165276	-	ENSG00000001631	ENSG00000240720	Read-Through
testis_3	KRTAP5-11	MAP3K19	11	71598997	-	2	134964916	-	ENSG00000204571	ENSG00000176601	inter-chromosomal
testis_3	LCA5L	WRB	21	39405844	-	21	39380275	+	ENSG00000157578	ENSG00000182093	intra-others
testis_3	LINC01232	FAM186A	13	99486962	-	12	50327245	-	ENSG00000280734	ENSG00000185958	inter-chromosomal
testis_3	LRTOMT	FOLR3	11	72108940	+	11	72115035	+	ENSG00000184154	ENSG00000110203	intra-others
testis_3	LZTFL1	SLC6A20	3	45826256	-	3	45782223	-	ENSG00000163818	ENSG00000163817	Read-Through
testis_3	MASP2	TARDBP	1	11026523	-	1	11019084	+	ENSG00000009724	ENSG00000120948	intra-others
testis_3	MBTPS2	YY2	X	21845386	+	X	21855988	+	ENSG00000012174	ENSG00000230797	Read-Through
testis_3	MEI1	CCDC134	22	41795452	+	22	41808875	+	ENSG00000167077	ENSG00000100147	Read-Through
testis_3	MFAP3	CD38	5	154121897	+	4	15824881	+	ENSG00000037749	ENSG00000004468	inter-chromosomal
testis_3	MTA1	TEX22	14	105445852	+	14	105399321	+	ENSG00000182979	ENSG00000226174	Read-Through
testis_3	MTRNR2L4	MYRIP	16	3371175	-	3	40258134	+	ENSG00000232196	ENSG00000170011	inter-chromosomal
testis_3	NIPA1	GOLGA6L2	15	22774258	+	15	23445438	-	ENSG00000170113	ENSG00000174450	intra-others
testis_3	NRIP3	TMEM9B	11	8984073	-	11	8956299	-	ENSG00000175352	ENSG00000175348	Read-Through
testis_3	NUP62	IL4I1	19	49929385	-	19	49929437	-	ENSG00000213024	ENSG00000104951	Read-Through
testis_3	NUPR1L	CHCHD2	7	56116015	-	7	56106570	-	ENSG00000185290	ENSG00000106153	Read-Through
testis_3	PDE4DIP	EIF1AX	1	149005203	+	X	20141844	-	ENSG00000178104	ENSG00000173674	inter-chromosomal
testis_3	PDE4DIP	EIF1AX	1	149005205	+	X	20141844	-	ENSG00000178104	ENSG00000173674	inter-chromosomal
testis_3	PIK3C2A	RPS13	11	17077730	-	11	17077787	-	ENSG00000011405	ENSG00000110700	Read-Through
testis_3	PIN1	FAM175A	19	9838648	+	4	83469447	-	ENSG00000127445	ENSG00000163322	inter-chromosomal
testis_3	PIN1	LRRC7	19	9848140	+	1	69931507	+	ENSG00000127445	ENSG00000033122	inter-chromosomal
testis_3	PKNOX2	UNC13D	11	125184385	+	17	75831952	-	ENSG00000165495	ENSG00000092929	inter-chromosomal
testis_3	PLEKHA1	ARMS2	10	122434453	+	10	122456907	+	ENSG00000107679	ENSG00000254636	Read-Through
testis_3	PLEKHA1	ARMS2	10	122441698	+	10	122456907	+	ENSG00000107679	ENSG00000254636	Read-Through
testis_3	PLIN2	HAUS6	9	19108686	-	9	19103119	-	ENSG00000147872	ENSG00000147874	Read-Through
testis_3	POTEC	CNKSR3	18	14507339	-	6	154397379	-	ENSG00000183206	ENSG00000153721	inter-chromosomal
testis_3	POTEC	LSM11	18	14507339	-	5	157756601	+	ENSG00000183206	ENSG00000155858	inter-chromosomal
testis_3	PPP1R12A	PAWR	12	79796811	-	12	79690393	-	ENSG00000058272	ENSG00000177425	Read-Through
testis_3	PPP1R16A	DPPA4	8	144478682	+	3	109327641	-	ENSG00000160972	ENSG00000121570	inter-chromosomal
testis_3	PRELP	PCNA	1	203490210	+	20	5117664	-	ENSG00000188783	ENSG00000132646	inter-chromosomal
testis_3	PRKAR2A	ZNF578	3	48847335	-	19	52455222	+	ENSG00000114302	ENSG00000258405	inter-chromosomal
testis_3	PTPRS	UQCC1	19	5158495	-	20	35346986	-	ENSG00000105426	ENSG00000101019	inter-chromosomal
testis_3	RAD51D	RFFL	17	35100967	-	17	35036518	-	ENSG00000185379	ENSG00000092871	Read-Through
testis_3	RPL38	CLDND1	17	74204189	+	3	98523041	-	ENSG00000172809	ENSG00000080822	inter-chromosomal
testis_3	RPS21	CABLES2	20	62388520	+	20	62389164	-	ENSG00000171858	ENSG00000149679	intra-others
testis_3	RPS21	CABLES2	20	62388520	+	20	62389169	-	ENSG00000171858	ENSG00000149679	intra-others
testis_3	RPS23	PTN	5	82273358	-	7	137343738	-	ENSG00000186468	ENSG00000105894	inter-chromosomal
testis_3	S1PR5	KEAP1	19	10513277	-	19	10500080	-	ENSG00000180739	ENSG00000079999	Read-Through
testis_3	SEC14L2	MTFP1	22	30424166	+	22	30426717	+	ENSG00000100003	ENSG00000242114	Read-Through
testis_3	SEPT7	NPHP3	7	35879940	+	3	132686045	-	ENSG00000122545	ENSG00000113971	inter-chromosomal
testis_3	SLC25A5	WBP2NL	X	119471319	+	22	41998725	+	ENSG00000005022	ENSG00000183066	inter-chromosomal
testis_3	SLC38A9	HNRNPL	5	55696541	-	19	38847434	-	ENSG00000177058	ENSG00000104824	inter-chromosomal
testis_3	SLC52A3	RBM5	20	760080	-	3	50114589	+	ENSG00000101276	ENSG00000003756	inter-chromosomal
testis_3	SMIM8	ZSCAN31	6	87398300	+	6	28355675	-	ENSG00000111850	ENSG00000235109	intra-others
testis_3	SPATA45	NSL1	1	212835873	-	1	212787637	-	ENSG00000185523	ENSG00000117697	intra-others
testis_3	SPG7	RPL13	16	89554563	+	16	89562335	+	ENSG00000197912	ENSG00000167526	Read-Through
testis_3	SPIRE1	S1PR3	18	12493070	-	9	88999710	+	ENSG00000134278	ENSG00000213694	inter-chromosomal
testis_3	SPPL2A	FAM187B	15	50702786	-	19	35228729	-	ENSG00000138600	ENSG00000177558	inter-chromosomal
testis_3	ST7L	JAM2	1	112571275	-	21	25715975	+	ENSG00000007341	ENSG00000154721	inter-chromosomal
testis_3	STMN1	PAQR7	1	25901491	-	1	25870694	-	ENSG00000117632	ENSG00000182749	Read-Through
testis_3	STX5	HINFP	11	62825034	-	11	119132245	+	ENSG00000162236	ENSG00000172273	intra-others
testis_3	SUGT1	ATG9B	13	52691347	+	7	151024499	-	ENSG00000165416	ENSG00000181652	inter-chromosomal
testis_3	SUPT3H	ESCO2	6	45321796	-	8	27803931	+	ENSG00000196284	ENSG00000171320	inter-chromosomal
testis_3	TAF10	RRP8	11	6608601	-	11	6602215	-	ENSG00000166337	ENSG00000132275	intra-others
testis_3	TGM7	MINOS1	15	43284814	-	1	19628260	+	ENSG00000159495	ENSG00000173436	inter-chromosomal
testis_3	TIRAP	DCPS	11	126294603	+	11	126303752	+	ENSG00000150455	ENSG00000110063	Read-Through
testis_3	TMEM205	TSPAN16	19	11343036	-	19	11301202	+	ENSG00000105518	ENSG00000130167	intra-others
testis_3	TMEM262	CDCA5	11	65088858	-	11	65084048	-	ENSG00000187066	ENSG00000146670	intra-others
testis_3	TMEM39B	KPNA6	1	32100562	+	1	32108112	+	ENSG00000121775	ENSG00000025800	Read-Through
testis_3	TSACC	RHBG	1	156346995	+	1	156369212	+	ENSG00000163467	ENSG00000132677	Read-Through
testis_3	TSFM	CTDSP2	12	57792026	+	12	57824078	-	ENSG00000123297	ENSG00000175215	intra-others
testis_3	USP36	ZC3H14	17	78791865	-	14	88619453	+	ENSG00000055483	ENSG00000100722	inter-chromosomal
testis_3	WDR7	CEP112	18	57032504	+	17	65750724	-	ENSG00000091157	ENSG00000154240	inter-chromosomal
testis_3	ZFP30	PTPRJ	19	37643265	-	11	48046235	+	ENSG00000120784	ENSG00000149177	inter-chromosomal
testis_3	ZFP91	CNTF	11	58617568	+	11	58622699	+	ENSG00000186660	ENSG00000242689	Read-Through
testis_3	ZNF322	ANKRD18A	6	26635566	-	9	38610410	-	ENSG00000181315	ENSG00000180071	inter-chromosomal
testis_3	ZNF573	ZNF607	19	37738903	-	19	37711692	-	ENSG00000189144	ENSG00000198182	Read-Through
testis_3	ZNF649	OAS2	19	51904134	-	12	112988371	+	ENSG00000198093	ENSG00000111335	inter-chromosomal
testis_3	ZNF707	TPD52L2	8	143713898	+	20	63873733	+	ENSG00000181135	ENSG00000101150	inter-chromosomal
testis_31	BRDT	EPHX4	1	92005299	+	1	92032505	+	ENSG00000137948	ENSG00000172031	Read-Through
testis_31	C10orf113	NEBL	10	21146342	-	10	21020201	-	ENSG00000204683	ENSG00000078114	Read-Through
testis_31	CTBP2	WLS	10	124998059	-	1	68159247	-	ENSG00000175029	ENSG00000116729	inter-chromosomal
testis_31	KCNJ14	CYTH2	19	48466980	+	19	48469032	+	ENSG00000182324	ENSG00000105443	Read-Through
testis_32	PDE4C	RAB3A	19	18211759	-	19	18204038	-	ENSG00000105650	ENSG00000105649	Read-Through
testis_32	PFKFB2	C4BPB	1	207079109	+	1	207089482	+	ENSG00000123836	ENSG00000123843	intra-others
testis_32	PPTC7	VPS29	12	110536924	-	12	110497002	-	ENSG00000196850	ENSG00000111237	intra-others
testis_33	CANX	MAML1	5	179728784	+	5	179765326	+	ENSG00000127022	ENSG00000161021	Read-Through
testis_34	YBX3	ZNF720	12	10699403	-	16	31792631	+	ENSG00000060138	ENSG00000197302	inter-chromosomal
testis_35	MORC1	GUCA1C	3	108959028	-	3	108920585	-	ENSG00000114487	ENSG00000138472	Read-Through
testis_36	C17orf98	CWC25	17	38837141	-	17	38821073	-	ENSG00000275489	ENSG00000273559	Read-Through
testis_36	NRIP3	TMEM9B	11	8983875	-	11	8956298	-	ENSG00000175352	ENSG00000175348	Read-Through
testis_36	PAQR3	FNTA	4	78906108	-	8	43078640	+	ENSG00000163291	ENSG00000168522	inter-chromosomal
testis_36	RBM17	DPH6	10	6115676	+	15	35220582	-	ENSG00000134453	ENSG00000134146	inter-chromosomal
testis_38	CCDC77	B4GALNT3	12	438554	+	12	535166	+	ENSG00000120647	ENSG00000139044	Read-Through
testis_39	MED15	NF1	22	20586805	+	17	31214451	+	ENSG00000099917	ENSG00000196712	inter-chromosomal
testis_4	AGAP1	TDRD5	2	236126270	+	1	179591613	+	ENSG00000157985	ENSG00000162782	inter-chromosomal
testis_4	ANKRD30B	TLE2	18	14769373	+	19	3020227	-	ENSG00000180777	ENSG00000065717	inter-chromosomal
testis_4	BCL2L2	PABPN1	14	23299612	+	14	23322181	+	ENSG00000129473	ENSG00000100836	intra-others
testis_4	BRD8	NME5	5	138140705	-	5	138129468	-	ENSG00000112983	ENSG00000112981	Read-Through
testis_4	C10orf62	HOGA1	10	97590816	+	10	97598775	+	ENSG00000203942	ENSG00000241935	Read-Through
testis_4	C16orf52	VWA3A	16	22087376	+	16	22092538	+	ENSG00000185716	ENSG00000175267	Read-Through
testis_4	C16orf92	FAM57B	16	30024086	+	16	30025350	-	ENSG00000167194	ENSG00000149926	intra-others
testis_4	C17orf51	APPBP2	17	21574238	-	17	60464996	-	ENSG00000212719	ENSG00000062725	intra-others
testis_4	CAGE1	SSR1	6	7329849	-	6	7310029	-	ENSG00000164304	ENSG00000124783	Read-Through
testis_4	CCDC36	SDHA	3	49211836	+	5	249756	+	ENSG00000173421	ENSG00000073578	inter-chromosomal
testis_4	CCDC83	PPCS	11	85911402	+	1	42457274	+	ENSG00000150676	ENSG00000127125	inter-chromosomal
testis_4	CCIN	CLTA	9	36171173	+	9	36197550	+	ENSG00000185972	ENSG00000122705	Read-Through
testis_4	CCP110	C16orf62	16	19551390	+	16	19564851	+	ENSG00000103540	ENSG00000103544	Read-Through
testis_4	CCT6B	MAP3K7CL	17	34928962	-	21	29102529	+	ENSG00000132141	ENSG00000156265	inter-chromosomal
testis_4	CDK2AP1	SAR1B	12	123261129	-	5	134613306	-	ENSG00000111328	ENSG00000152700	inter-chromosomal
testis_4	CDKL4	SLC30A4	2	39204528	-	15	45482462	-	ENSG00000205111	ENSG00000104154	inter-chromosomal
testis_4	CDKL4	SOS1	2	39179187	-	2	39067753	-	ENSG00000205111	ENSG00000115904	Read-Through
testis_4	CENPK	ADAMTS6	5	65528453	-	5	65473953	-	ENSG00000123219	ENSG00000049192	Read-Through
testis_4	CEP152	FBN1	15	48717018	-	15	48613092	-	ENSG00000103995	ENSG00000166147	Read-Through
testis_4	CFAP52	USP43	17	9641835	+	17	9656403	+	ENSG00000166596	ENSG00000154914	Read-Through
testis_4	CLEC4A	ZNF705A	12	8138309	+	12	8157014	+	ENSG00000111729	ENSG00000196946	Read-Through
testis_4	CLIP1	VPS33A	12	122274040	-	12	122264201	-	ENSG00000130779	ENSG00000139719	Read-Through
testis_4	COX6B2	CPEB1	19	55349306	-	15	82543793	-	ENSG00000160471	ENSG00000214575	inter-chromosomal
testis_4	DDX21	KIAA1279	10	68982753	+	10	69000424	+	ENSG00000165732	ENSG00000198954	Read-Through
testis_4	DUS2	NFATC3	16	68078828	+	16	68121987	+	ENSG00000167264	ENSG00000072736	intra-others
testis_4	DUX4	RPL23A	4	190175283	+	17	28720005	+	ENSG00000260596	ENSG00000198242	inter-chromosomal
testis_4	EP400NL	NOC4L	12	132126047	+	12	132151258	+	ENSG00000185684	ENSG00000184967	intra-others
testis_4	ESRRA	CASC4	11	64306448	+	15	44414514	+	ENSG00000173153	ENSG00000166734	inter-chromosomal
testis_4	ESRRA	CASC4	11	64315967	+	15	44414514	+	ENSG00000173153	ENSG00000166734	inter-chromosomal
testis_4	FAM27C	ZNF850	9	61854376	+	19	36762431	-	ENSG00000154537	ENSG00000267041	inter-chromosomal
testis_4	FBXO24	ADAMTS4	7	100595706	+	1	161184943	-	ENSG00000106336	ENSG00000158859	inter-chromosomal
testis_4	FKBP4	ITFG2	12	2805423	+	12	2812667	+	ENSG00000004478	ENSG00000111203	Read-Through
testis_4	GLTP	GLB1L3	12	109880272	-	11	134310119	+	ENSG00000139433	ENSG00000166105	inter-chromosomal
testis_4	GPR55	ISCA2	2	230960775	-	14	74496843	+	ENSG00000135898	ENSG00000165898	inter-chromosomal
testis_4	GSTA2	PRKAA2	6	52750089	-	1	56674387	+	ENSG00000244067	ENSG00000162409	inter-chromosomal
testis_4	GTF2IRD1	SLC35E1	7	74555223	+	19	16550728	-	ENSG00000006704	ENSG00000127526	inter-chromosomal
testis_4	HIST1H3A	TNFAIP8L1	6	26020900	+	19	4652730	+	ENSG00000275714	ENSG00000185361	inter-chromosomal
testis_4	HSD17B10	RIBC1	X	53431258	-	X	53430401	+	ENSG00000072506	ENSG00000158423	intra-others
testis_4	HSD17B10	RIBC1	X	53431258	-	X	53430423	+	ENSG00000072506	ENSG00000158423	intra-others
testis_4	ING1	KCNG1	13	110714286	+	20	51006700	-	ENSG00000153487	ENSG00000026559	inter-chromosomal
testis_4	IZUMO2	UBXN2A	19	50154600	-	2	23968918	+	ENSG00000161652	ENSG00000173960	inter-chromosomal
testis_4	KIAA1191	SIMC1	5	176346061	-	5	176337118	+	ENSG00000122203	ENSG00000170085	intra-others
testis_4	KIAA1841	C2orf74	2	61137666	+	2	61157862	+	ENSG00000162929	ENSG00000237651	Read-Through
testis_4	KLHL28	ERVW-1	14	45042116	-	7	92470608	-	ENSG00000179454	ENSG00000242950	inter-chromosomal
testis_4	KMT2C	FAM230C	7	152229923	-	13	18218999	+	ENSG00000055609	ENSG00000279516	inter-chromosomal
testis_4	LDHAL6B	TMEM242	15	59208361	+	6	157292999	-	ENSG00000171989	ENSG00000215712	inter-chromosomal
testis_4	MLXIPL	TBL2	7	73593600	-	7	73578577	-	ENSG00000009950	ENSG00000106638	Read-Through
testis_4	MOK	FUT3	14	102240452	-	19	5846564	-	ENSG00000080823	ENSG00000171124	inter-chromosomal
testis_4	MORN3	FBXO40	12	121659192	-	3	121628197	+	ENSG00000139714	ENSG00000163833	inter-chromosomal
testis_4	MRPS31	TPTE2	13	40749138	-	13	19505938	-	ENSG00000102738	ENSG00000132958	intra-others
testis_4	OOEP	C12orf56	6	73368756	-	12	64267243	-	ENSG00000203907	ENSG00000185306	inter-chromosomal
testis_4	OR14A2	OR6F1	1	247723651	-	1	247712433	-	ENSG00000241128	ENSG00000169214	Read-Through
testis_4	PDCL2	SSTR2	4	55569717	-	17	73176507	+	ENSG00000163440	ENSG00000180616	inter-chromosomal
testis_4	PITPNA	INPP5K	17	1534099	-	17	1513979	-	ENSG00000174238	ENSG00000132376	Read-Through
testis_4	POMT2	NGB	14	77278394	-	14	77269326	-	ENSG00000009830	ENSG00000165553	Read-Through
testis_4	PP2D1	TFAP4	3	20012050	-	16	4265580	-	ENSG00000183977	ENSG00000090447	inter-chromosomal
testis_4	PSPC1	TUBA3C	13	19751272	-	13	19179564	-	ENSG00000121390	ENSG00000198033	intra-others
testis_4	RPL41	ZC3H10	12	56117943	+	12	56118159	+	ENSG00000229117	ENSG00000135482	Read-Through
testis_4	RYK	HBP1	3	134065303	-	7	107196078	+	ENSG00000163785	ENSG00000105856	inter-chromosomal
testis_4	SEPT7	ADRA1A	7	35879940	+	8	26748748	-	ENSG00000122545	ENSG00000120907	inter-chromosomal
testis_4	SIAH1	LONP2	16	48416817	-	16	48356272	+	ENSG00000196470	ENSG00000102910	intra-others
testis_4	SPATA13	C1QTNF9B	13	24300475	+	13	23897062	-	ENSG00000182957	ENSG00000205863	intra-others
testis_4	SPATA13	C1QTNF9	13	24304846	+	13	24315982	+	ENSG00000182957	ENSG00000240654	Read-Through
testis_4	STRADA	LIMD2	17	63704005	-	17	63699348	-	ENSG00000266173	ENSG00000136490	Read-Through
testis_4	STRC	PPIP5K1	15	43599960	-	15	43584892	-	ENSG00000242866	ENSG00000168781	intra-others
testis_4	TAT	ZNF19	16	71566049	-	16	71565089	-	ENSG00000198650	ENSG00000157429	intra-others
testis_4	TMEM190	RPL28	19	55377886	+	19	55386350	+	ENSG00000160472	ENSG00000108107	intra-others
testis_4	TSPAN16	TMEM205	19	11326983	+	19	11345415	-	ENSG00000130167	ENSG00000105518	intra-others
testis_4	WBSCR17	LMBRD1	7	71284635	+	6	69713797	-	ENSG00000185274	ENSG00000168216	inter-chromosomal
testis_4	WDR87	KIAA1875	19	37884823	-	8	144117875	+	ENSG00000171804	ENSG00000179698	inter-chromosomal
testis_4	YTHDC2	PAAF1	5	113592178	+	11	73887003	+	ENSG00000047188	ENSG00000175575	inter-chromosomal
testis_4	ZBTB39	RDH16	12	57002717	-	12	56952990	-	ENSG00000166860	ENSG00000139547	intra-others
testis_4	ZNF10	ZNF268	12	133131013	+	12	133181945	+	ENSG00000256223	ENSG00000090612	Read-Through
testis_4	ZNF540	ZFP30	19	37614097	+	19	37644695	-	ENSG00000171817	ENSG00000120784	intra-others
testis_4	ZNF713	MRPS17	7	55939962	+	7	55953179	+	ENSG00000178665	ENSG00000239789	intra-others
testis_4	ZNF765	ANKRD30BL	19	53426595	+	2	132148229	-	ENSG00000196417	ENSG00000163046	inter-chromosomal
testis_40	SPATA3	C2orf72	2	231002827	+	2	231041296	+	ENSG00000173699	ENSG00000204128	Read-Through
testis_40	ZNF736	TRIM60	7	64336982	+	4	165040746	+	ENSG00000234444	ENSG00000176979	inter-chromosomal
testis_41	BRDT	EPHX4	1	92005302	+	1	92032505	+	ENSG00000137948	ENSG00000172031	Read-Through
testis_41	C10orf62	HOGA1	10	97590684	+	10	97598775	+	ENSG00000203942	ENSG00000241935	Read-Through
testis_41	C22orf42	CEACAM19	22	32158984	-	19	44677998	+	ENSG00000205856	ENSG00000186567	inter-chromosomal
testis_41	ESRRA	CASC4	11	64315915	+	15	44414514	+	ENSG00000173153	ENSG00000166734	inter-chromosomal
testis_41	R3HDM1	UBXN4	2	135633814	+	2	135741619	+	ENSG00000048991	ENSG00000144224	Read-Through
testis_41	RNF151	TBL3	16	1967821	+	16	1974056	+	ENSG00000179580	ENSG00000183751	Read-Through
testis_42	ESRRA	CASC4	11	64306285	+	15	44414514	+	ENSG00000173153	ENSG00000166734	inter-chromosomal
testis_43	C12orf54	FAM204A	12	48488956	+	10	118310474	-	ENSG00000177627	ENSG00000165669	inter-chromosomal
testis_44	DDX21	KIAA1279	10	68982741	+	10	69000424	+	ENSG00000165732	ENSG00000198954	Read-Through
testis_44	EPS8L3	GSTM3	1	109759696	-	1	109740325	-	ENSG00000198758	ENSG00000134202	Read-Through
testis_44	FAM71B	MED7	5	157162188	-	5	157159019	-	ENSG00000170613	ENSG00000155868	intra-others
testis_45	LRRCC1	E2F5	8	85141517	+	8	85202147	+	ENSG00000133739	ENSG00000133740	Read-Through
testis_46	TOMM20L	KIAA0586	14	58407467	+	14	58429362	+	ENSG00000196860	ENSG00000100578	intra-others
testis_46	ZPBP	NANOG	7	49983343	-	12	7795340	+	ENSG00000042813	ENSG00000111704	inter-chromosomal
testis_48	GALNS	APRT	16	88818008	-	16	88810557	-	ENSG00000141012	ENSG00000198931	Read-Through
testis_48	LRRIQ1	ALX1	12	85244909	+	12	85283572	+	ENSG00000133640	ENSG00000180318	Read-Through
testis_48	SEPT12	MYO10	16	4777669	-	5	16665491	-	ENSG00000140623	ENSG00000145555	inter-chromosomal
testis_5	ACBD7	DCLRE1C	10	15078924	-	10	14939870	-	ENSG00000176244	ENSG00000152457	intra-others
testis_5	AGAP1	TDRD5	2	236126259	+	1	179591613	+	ENSG00000157985	ENSG00000162782	inter-chromosomal
testis_5	APLF	SPTLC1	2	68529665	+	9	92080963	-	ENSG00000169621	ENSG00000090054	inter-chromosomal
testis_5	C12orf54	FAM204A	12	48489294	+	10	118310474	-	ENSG00000177627	ENSG00000165669	inter-chromosomal
testis_5	C17orf98	CWC25	17	38841183	-	17	38821073	-	ENSG00000275489	ENSG00000273559	Read-Through
testis_5	CCDC36	PDHB	3	49258104	+	3	58432947	-	ENSG00000173421	ENSG00000168291	intra-others
testis_5	CDNF	TRPM7	10	14838424	-	15	50558683	-	ENSG00000185267	ENSG00000092439	inter-chromosomal
testis_5	CLIP1	VPS33A	12	122278154	-	12	122264804	-	ENSG00000130779	ENSG00000139719	Read-Through
testis_5	CRY1	MTERF2	12	106992787	-	12	106978771	-	ENSG00000008405	ENSG00000120832	Read-Through
testis_5	CRY1	MTERF2	12	106992787	-	12	106985215	-	ENSG00000008405	ENSG00000120832	Read-Through
testis_5	CTBP2	WLS	10	124989502	-	1	68159247	-	ENSG00000175029	ENSG00000116729	inter-chromosomal
testis_5	DDX21	KIAA1279	10	68982792	+	10	69000424	+	ENSG00000165732	ENSG00000198954	Read-Through
testis_5	DERL2	TTLL3	17	5480052	-	3	9827432	+	ENSG00000072849	ENSG00000214021	inter-chromosomal
testis_5	DNAAF3	TNNI3	19	55159899	-	19	55157730	-	ENSG00000167646	ENSG00000129991	Read-Through
testis_5	DNAJC5B	PLA2G4C	8	66051666	+	19	48108922	-	ENSG00000147570	ENSG00000105499	inter-chromosomal
testis_5	DOCK3	MANF	3	51380206	+	3	51386207	+	ENSG00000088538	ENSG00000145050	Read-Through
testis_5	DSCAML1	C12orf65	11	117480443	-	12	123254709	+	ENSG00000177103	ENSG00000130921	inter-chromosomal
testis_5	FAM153B	ZNF410	5	176131948	+	14	73920979	+	ENSG00000182230	ENSG00000119725	inter-chromosomal
testis_5	FAM27C	GPR85	9	61855271	+	7	113086109	-	ENSG00000154537	ENSG00000164604	inter-chromosomal
testis_5	FILIP1L	PDK4	3	99876072	-	7	95585515	-	ENSG00000168386	ENSG00000004799	inter-chromosomal
testis_5	GOLGA6L2	FXN	15	23439498	-	9	69073655	+	ENSG00000174450	ENSG00000165060	inter-chromosomal
testis_5	HIPK1	OLFML3	1	113973515	+	1	113980332	+	ENSG00000163349	ENSG00000116774	Read-Through
testis_5	HOMER2	PDZD9	15	82849192	-	16	21995308	-	ENSG00000103942	ENSG00000155714	inter-chromosomal
testis_5	HSF5	RNF43	17	58422364	-	17	58371033	-	ENSG00000176160	ENSG00000108375	Read-Through
testis_5	LIN54	SEC31A	4	82930943	-	4	82900223	-	ENSG00000189308	ENSG00000138674	intra-others
testis_5	MEI1	ZC3H10	22	41718274	+	12	56125413	+	ENSG00000167077	ENSG00000135482	inter-chromosomal
testis_5	MS4A5	MS4A1	11	60455214	+	11	60455817	+	ENSG00000166930	ENSG00000156738	Read-Through
testis_5	MS4A6E	MS4A14	11	60339964	+	11	60396562	+	ENSG00000166926	ENSG00000166928	intra-others
testis_5	MT1E	RNF19B	16	56626492	+	1	32949775	-	ENSG00000169715	ENSG00000116514	inter-chromosomal
testis_5	NIPA1	GOLGA6L2	15	22774262	+	15	23445438	-	ENSG00000170113	ENSG00000174450	intra-others
testis_5	NSUN7	CEP112	4	40762707	+	17	65797255	-	ENSG00000179299	ENSG00000154240	inter-chromosomal
testis_5	NXF3	U2AF1	X	103075810	-	21	43100525	-	ENSG00000147206	ENSG00000160201	inter-chromosomal
testis_5	OOEP	C12orf56	6	73368756	-	12	64267247	-	ENSG00000203907	ENSG00000185306	inter-chromosomal
testis_5	OOSP2	NXNL2	11	60044774	+	9	88575420	+	ENSG00000149507	ENSG00000130045	inter-chromosomal
testis_5	PDE4C	RAB3A	19	18210422	-	19	18200445	-	ENSG00000105650	ENSG00000105649	Read-Through
testis_5	PIP5K1C	CACTIN	19	3638884	-	19	3624162	-	ENSG00000186111	ENSG00000105298	Read-Through
testis_5	PIWIL1	TRIM73	12	130363144	+	7	75402774	+	ENSG00000125207	ENSG00000178809	inter-chromosomal
testis_5	POTEC	AKT3	18	14507339	-	1	243615141	-	ENSG00000183206	ENSG00000117020	inter-chromosomal
testis_5	PRMT5	RBM23	14	22923079	-	14	22919110	-	ENSG00000100462	ENSG00000100461	Read-Through
testis_5	PUM1	SDC3	1	30933222	-	1	30878740	-	ENSG00000134644	ENSG00000162512	Read-Through
testis_5	RSPH6A	DMWD	19	45795838	-	19	45791087	-	ENSG00000104941	ENSG00000185800	Read-Through
testis_5	SAMM50	PARVB	22	43987150	+	22	43999533	+	ENSG00000100347	ENSG00000188677	Read-Through
testis_5	SEC24A	CAMLG	5	134723669	+	5	134741062	+	ENSG00000113615	ENSG00000164615	Read-Through
testis_5	SLC25A37	ZNF573	8	23529212	+	19	37810771	-	ENSG00000147454	ENSG00000189144	inter-chromosomal
testis_5	SOX30	INTS6	5	157646637	-	13	51448055	-	ENSG00000039600	ENSG00000102786	inter-chromosomal
testis_5	SSTR2	PDCL2	17	73176563	+	4	55562612	-	ENSG00000180616	ENSG00000163440	inter-chromosomal
testis_5	SSX2IP	EPN1	1	84662200	-	19	55698764	+	ENSG00000117155	ENSG00000063245	inter-chromosomal
testis_5	ST8SIA1	FBXL7	12	22268512	-	5	15615983	+	ENSG00000111728	ENSG00000183580	inter-chromosomal
testis_5	SUGT1	ATG9B	13	52691345	+	7	151024499	-	ENSG00000165416	ENSG00000181652	inter-chromosomal
testis_5	TDRD10	HCAR1	1	154521481	+	12	122727273	-	ENSG00000163239	ENSG00000196917	inter-chromosomal
testis_5	TMX4	SFPQ	20	7979522	-	1	35189382	-	ENSG00000125827	ENSG00000116560	inter-chromosomal
testis_5	TPPP2	RNASE7	14	21031165	+	14	21044100	+	ENSG00000179636	ENSG00000165799	intra-others
testis_5	TTC16	DDX4	9	127728612	+	5	55790575	+	ENSG00000167094	ENSG00000152670	inter-chromosomal
testis_5	UBA2	NDFIP2	19	34470459	+	13	79520810	+	ENSG00000126261	ENSG00000102471	inter-chromosomal
testis_5	UBFD1	DCTN5	16	23567068	+	16	23642954	+	ENSG00000103353	ENSG00000166847	intra-others
testis_5	ZNF333	PDZD9	19	14709249	+	16	21996376	-	ENSG00000160961	ENSG00000155714	inter-chromosomal
testis_5	ZNF433	MARC1	19	12030140	-	1	220814491	+	ENSG00000197647	ENSG00000186205	inter-chromosomal
testis_5	ZNF707	MAPK15	8	143713171	+	8	143717694	+	ENSG00000181135	ENSG00000181085	intra-others
testis_5	ZNF76	DEF6	6	35294569	+	6	35309670	+	ENSG00000065029	ENSG00000023892	Read-Through
testis_51	PP2D1	PLEKHJ1	3	20012050	-	19	2234679	-	ENSG00000183977	ENSG00000104886	inter-chromosomal
testis_52	PCMTD2	SEPT14	20	64287821	+	7	55807257	-	ENSG00000203880	ENSG00000154997	inter-chromosomal
testis_52	PLEKHA1	ARMS2	10	122429923	+	10	122456907	+	ENSG00000107679	ENSG00000254636	Read-Through
testis_56	SEPT14	ASNS	7	55861943	-	7	97853215	-	ENSG00000154997	ENSG00000070669	intra-others
testis_57	CCDC144NL	NBEA	17	20867901	-	13	35109290	+	ENSG00000205212	ENSG00000172915	inter-chromosomal
testis_58	HIBCH	DRICH1	2	190213616	-	22	23624905	-	ENSG00000198130	ENSG00000189269	inter-chromosomal
testis_59	MPHOSPH8	CD163L1	13	19647291	+	12	7433694	-	ENSG00000196199	ENSG00000177675	inter-chromosomal
testis_59	PRDM7	PTN	16	90056566	-	7	137343738	-	ENSG00000126856	ENSG00000105894	inter-chromosomal
testis_6	ADAT1	TMEM231	16	75603085	-	16	75545954	-	ENSG00000065457	ENSG00000205084	intra-others
testis_6	C11orf96	TOR3A	11	43933147	+	1	179097829	+	ENSG00000187479	ENSG00000186283	inter-chromosomal
testis_6	C1orf234	MPC2	1	23013883	-	1	167917603	-	ENSG00000227868	ENSG00000143158	intra-others
testis_6	CAND2	IFT122	3	12833998	+	3	129483485	+	ENSG00000144712	ENSG00000163913	intra-others
testis_6	CANX	MAML1	5	179728790	+	5	179765326	+	ENSG00000127022	ENSG00000161021	Read-Through
testis_6	CCT6B	MAP3K7CL	17	34928962	-	21	29102505	+	ENSG00000132141	ENSG00000156265	inter-chromosomal
testis_6	CHCHD6	SLC38A9	3	126914750	+	5	55773180	-	ENSG00000159685	ENSG00000177058	inter-chromosomal
testis_6	CLNS1A	TDRKH	11	77619614	-	1	151776599	-	ENSG00000074201	ENSG00000182134	inter-chromosomal
testis_6	CSNK1G1	PVRL4	15	64300319	-	1	161071838	-	ENSG00000169118	ENSG00000143217	inter-chromosomal
testis_6	DENND6A	ARF4	3	57628086	-	3	57584464	-	ENSG00000174839	ENSG00000168374	Read-Through
testis_6	DHFRL1	IMMP1L	3	94062745	-	11	31452976	-	ENSG00000178700	ENSG00000148950	inter-chromosomal
testis_6	DMRTC2	RPS19	19	41849256	+	19	41860134	+	ENSG00000142025	ENSG00000105372	Read-Through
testis_6	FAM186A	LIMA1	12	50327152	-	12	50248774	-	ENSG00000185958	ENSG00000050405	Read-Through
testis_6	FAM27C	ZNF850	9	61854369	+	19	36762432	-	ENSG00000154537	ENSG00000267041	inter-chromosomal
testis_6	FGFR1OP	CCR6	6	167048687	+	6	167136038	+	ENSG00000213066	ENSG00000112486	Read-Through
testis_6	GOLGA3	ANKLE2	12	132775141	-	12	132755133	-	ENSG00000090615	ENSG00000176915	Read-Through
testis_6	GTF2IRD1	ADGRF1	7	74555223	+	6	47019680	-	ENSG00000006704	ENSG00000153292	inter-chromosomal
testis_6	ING1	KANK2	13	110714283	+	19	11196229	-	ENSG00000153487	ENSG00000197256	inter-chromosomal
testis_6	IQCF1	MMP19	3	51896832	-	12	55835634	-	ENSG00000173389	ENSG00000123342	inter-chromosomal
testis_6	KCNJ14	CYTH2	19	48466609	+	19	48469032	+	ENSG00000182324	ENSG00000105443	Read-Through
testis_6	KIAA1683	PDE4C	19	18264924	-	19	18252161	-	ENSG00000130518	ENSG00000105650	Read-Through
testis_6	KIAA2012	CCDC129	2	202136502	+	7	31517364	+	ENSG00000182329	ENSG00000180347	inter-chromosomal
testis_6	LINS	PRKX	15	100559369	-	X	3713443	-	ENSG00000140471	ENSG00000183943	inter-chromosomal
testis_6	MAP4K2	SF1	11	64789416	-	11	64776626	-	ENSG00000168067	ENSG00000168066	Read-Through
testis_6	MEIG1	OR7E24	10	14988050	+	19	9250930	+	ENSG00000197889	ENSG00000237521	inter-chromosomal
testis_6	MS4A6E	MS4A14	11	60339963	+	11	60402911	+	ENSG00000166926	ENSG00000166928	intra-others
testis_6	NOXRED1	TMED8	14	77407465	-	14	77351751	-	ENSG00000165555	ENSG00000100580	intra-others
testis_6	NUPL1	HSPA4L	13	25338731	+	4	127839367	+	ENSG00000139496	ENSG00000164070	inter-chromosomal
testis_6	OOEP	C12orf56	6	73368756	-	12	64267225	-	ENSG00000203907	ENSG00000185306	inter-chromosomal
testis_6	OOEP	C12orf56	6	73368756	-	12	64267245	-	ENSG00000203907	ENSG00000185306	inter-chromosomal
testis_6	OOEP	C12orf56	6	73368756	-	12	64267246	-	ENSG00000203907	ENSG00000185306	inter-chromosomal
testis_6	OOEP	C12orf56	6	73368756	-	12	64267250	-	ENSG00000203907	ENSG00000185306	inter-chromosomal
testis_6	OSBPL2	ADRM1	20	62291793	+	20	62303568	+	ENSG00000130703	ENSG00000130706	Read-Through
testis_6	PAQR3	COA1	4	78906108	-	7	43633406	-	ENSG00000163291	ENSG00000106603	inter-chromosomal
testis_6	PCMT1	BTBD10	6	149793669	+	11	13419500	-	ENSG00000120265	ENSG00000148925	inter-chromosomal
testis_6	POMT2	NGB	14	77278394	-	14	77271090	-	ENSG00000009830	ENSG00000165553	Read-Through
testis_6	PRDM7	PTN	16	90056566	-	7	137343739	-	ENSG00000126856	ENSG00000105894	inter-chromosomal
testis_6	PTCH2	FLT4	1	44819844	-	5	180609149	-	ENSG00000117425	ENSG00000037280	inter-chromosomal
testis_6	RAD21L1	SNPH	20	1248703	+	20	1300562	+	ENSG00000244588	ENSG00000101298	Read-Through
testis_6	RBM17	DPH6	10	6115669	+	15	35220582	-	ENSG00000134453	ENSG00000134146	inter-chromosomal
testis_6	SAMD4B	MED29	19	39383291	+	19	39392464	+	ENSG00000179134	ENSG00000063322	intra-others
testis_6	SEC16A	INPP5E	9	136443823	-	9	136434863	-	ENSG00000148396	ENSG00000148384	Read-Through
testis_6	SEPT12	MYO10	16	4778086	-	5	16665175	-	ENSG00000140623	ENSG00000145555	inter-chromosomal
testis_6	SH3GL3	ADAMTSL3	15	83611587	+	15	83655729	+	ENSG00000140600	ENSG00000156218	Read-Through
testis_6	SLC16A7	AGAP9	12	59783794	+	10	47503543	-	ENSG00000118596	ENSG00000204172	inter-chromosomal
testis_6	SPTLC1	LAMA1	9	92108740	-	18	7042878	-	ENSG00000090054	ENSG00000101680	inter-chromosomal
testis_6	TLR3	FAM149A	4	186084836	+	4	186149173	+	ENSG00000164342	ENSG00000109794	Read-Through
testis_6	WBSCR17	COL23A1	7	71284252	+	5	178560749	-	ENSG00000185274	ENSG00000050767	inter-chromosomal
testis_6	ZNF217	CCDC172	20	53571719	-	10	116379938	+	ENSG00000171940	ENSG00000182645	inter-chromosomal
testis_63	ZNF322	ANKRD18B	6	26635566	-	9	33534370	+	ENSG00000181315	ENSG00000230453	inter-chromosomal
testis_65	FAM71F1	PDE1B	7	128723426	+	12	54574699	+	ENSG00000135248	ENSG00000123360	inter-chromosomal
testis_65	LETM1	ZSCAN1	4	1813879	-	19	58052490	+	ENSG00000168924	ENSG00000152467	inter-chromosomal
testis_7	AMACR	SLC45A2	5	33989111	-	5	33982412	-	ENSG00000242110	ENSG00000164175	Read-Through
testis_7	APOPT1	TMEM191A	14	103607409	+	22	20701114	+	ENSG00000256053	ENSG00000226287	inter-chromosomal
testis_7	ARID3B	ADGRL2	15	74597439	+	1	81580876	+	ENSG00000179361	ENSG00000117114	inter-chromosomal
testis_7	C17orf104	DBF4B	17	44688023	+	17	44722880	+	ENSG00000180336	ENSG00000161692	intra-others
testis_7	CALU	OPN1SW	7	128771788	+	7	128773890	-	ENSG00000128595	ENSG00000128617	intra-others
testis_7	CCDC36	ELP4	3	49258104	+	11	31632361	+	ENSG00000173421	ENSG00000109911	inter-chromosomal
testis_7	CCDC36	KBTBD12	3	49258104	+	3	127986305	+	ENSG00000173421	ENSG00000187715	intra-others
testis_7	CLMP	HSPA8	11	123084571	-	11	123062122	-	ENSG00000166250	ENSG00000109971	Read-Through
testis_7	FDXACB1	ALG9	11	111875048	-	11	111871489	-	ENSG00000255561	ENSG00000086848	Read-Through
testis_7	FOXJ3	GUCA2A	1	42181917	-	1	42163610	-	ENSG00000198815	ENSG00000197273	Read-Through
testis_7	GLT8D1	PBRM1	3	52695421	-	3	52684914	-	ENSG00000016864	ENSG00000163939	intra-others
testis_7	HINT3	TRMT11	6	125977724	+	6	125993757	+	ENSG00000111911	ENSG00000066651	Read-Through
testis_7	KMT2C	TPTE	7	152207300	-	21	10524580	+	ENSG00000055609	ENSG00000274391	inter-chromosomal
testis_7	LRTOMT	FOLR3	11	72095096	+	11	72115035	+	ENSG00000184154	ENSG00000110203	intra-others
testis_7	MAP4K2	SF1	11	64789730	-	11	64776626	-	ENSG00000168067	ENSG00000168066	Read-Through
testis_7	NADSYN1	KRTAP5-7	11	71521204	+	11	71527704	+	ENSG00000172890	ENSG00000244411	intra-others
testis_7	OXCT2	BMP8B	1	39769714	-	1	39764817	-	ENSG00000198754	ENSG00000116985	Read-Through
testis_7	PSMA2	SMIM12	7	42917516	-	1	34713063	-	ENSG00000106588	ENSG00000163866	inter-chromosomal
testis_7	SELP	F5	1	169590148	-	1	169582523	-	ENSG00000174175	ENSG00000198734	Read-Through
testis_7	SUPT3H	IL1RN	6	44932740	-	2	113107214	+	ENSG00000196284	ENSG00000136689	inter-chromosomal
testis_7	TMC7	COQ7	16	19062139	+	16	19071928	+	ENSG00000170537	ENSG00000167186	Read-Through
testis_7	TTC7A	ICAM4	2	46978907	+	19	10288202	+	ENSG00000068724	ENSG00000105371	inter-chromosomal
testis_7	ZNF596	FBXO25	8	232263	+	8	431341	+	ENSG00000172748	ENSG00000147364	Read-Through
testis_73	FAM221B	HINT2	9	35818405	-	9	35813784	-	ENSG00000204930	ENSG00000137133	intra-others
testis_73	SPATA9	THSD4	5	95663952	-	15	71731634	+	ENSG00000145757	ENSG00000187720	inter-chromosomal
testis_74	ACSBG2	RLIM	19	6183272	+	X	74587077	-	ENSG00000130377	ENSG00000131263	inter-chromosomal
testis_79	C17orf104	DBF4B	17	44688293	+	17	44722880	+	ENSG00000180336	ENSG00000161692	intra-others
testis_79	NUPR1L	CHCHD2	7	56116015	-	7	56104475	-	ENSG00000185290	ENSG00000106153	Read-Through
testis_8	APOPT1	TMEM191A	14	103607408	+	22	20701114	+	ENSG00000256053	ENSG00000226287	inter-chromosomal
testis_8	ARHGEF7	TEX29	13	111303153	+	13	111316185	+	ENSG00000102606	ENSG00000153495	Read-Through
testis_8	C17orf74	TMEM102	17	7426050	+	17	7435747	+	ENSG00000184560	ENSG00000181284	Read-Through
testis_8	CDRT4	EHHADH	17	15467461	-	3	185191216	-	ENSG00000239704	ENSG00000113790	inter-chromosomal
testis_8	ERC2	DHODH	3	55610576	-	16	72026663	+	ENSG00000187672	ENSG00000102967	inter-chromosomal
testis_8	FRRS1L	TMEM245	9	109141344	-	9	109108571	-	ENSG00000260230	ENSG00000106771	Read-Through
testis_8	MAPK10	TRIM36	4	86453031	-	5	115147395	-	ENSG00000109339	ENSG00000152503	inter-chromosomal
testis_8	MORC1	GUCA1C	3	108963414	-	3	108920585	-	ENSG00000114487	ENSG00000138472	Read-Through
testis_8	PCMTD2	SEPT14	20	64287821	+	7	55807258	-	ENSG00000203880	ENSG00000154997	inter-chromosomal
testis_8	PLEKHA1	ARMS2	10	122434528	+	10	122456907	+	ENSG00000107679	ENSG00000254636	Read-Through
testis_8	POTEC	ITGAL	18	14507339	-	16	30522640	+	ENSG00000183206	ENSG00000005844	inter-chromosomal
testis_8	RFX4	RIC8B	12	106750793	+	12	106783997	+	ENSG00000111783	ENSG00000111785	Read-Through
testis_8	RPS15	CACNA2D3	19	1440373	+	3	54627787	+	ENSG00000115268	ENSG00000157445	inter-chromosomal
testis_8	SNRNP27	MXD1	2	69904633	+	2	69916121	+	ENSG00000124380	ENSG00000059728	Read-Through
testis_8	SPATA3	C2orf72	2	231004118	+	2	231041296	+	ENSG00000173699	ENSG00000204128	Read-Through
testis_8	SPTLC1	KIN	9	92108740	-	10	7754617	-	ENSG00000090054	ENSG00000151657	inter-chromosomal
testis_83	MSI1	PLA2G1B	12	120345572	-	12	120326022	-	ENSG00000135097	ENSG00000170890	Read-Through
testis_83	TAT	ZNF19	16	71566050	-	16	71565091	-	ENSG00000198650	ENSG00000157429	intra-others
testis_9	AGAP1	TDRD5	2	236126285	+	1	179591613	+	ENSG00000157985	ENSG00000162782	inter-chromosomal
testis_9	APLF	SPTLC1	2	68529728	+	9	92080963	-	ENSG00000169621	ENSG00000090054	inter-chromosomal
testis_9	ARID3B	CLK3	15	74597439	+	15	74603167	+	ENSG00000179361	ENSG00000179335	Read-Through
testis_9	CAND2	IFT122	3	12833850	+	3	129483485	+	ENSG00000144712	ENSG00000163913	intra-others
testis_9	CFL1	POLR2H	11	65823022	-	3	184365108	+	ENSG00000172757	ENSG00000163882	inter-chromosomal
testis_9	DYDC1	MAT1A	10	80338467	-	10	80289678	-	ENSG00000170788	ENSG00000151224	Read-Through
testis_9	FDXACB1	ALG9	11	111875394	-	11	111871489	-	ENSG00000255561	ENSG00000086848	Read-Through
testis_9	GLCCI1	DCDC1	7	8094272	+	11	31369810	-	ENSG00000106415	ENSG00000170959	inter-chromosomal
testis_9	HYDIN	VDAC1	16	70893734	-	5	133980958	-	ENSG00000157423	ENSG00000213585	inter-chromosomal
testis_9	LRRK1	C4orf51	15	101075088	+	4	145726911	+	ENSG00000154237	ENSG00000237136	inter-chromosomal
testis_9	MFF	PDE6A	2	227357119	+	5	149931168	-	ENSG00000168958	ENSG00000132915	inter-chromosomal
testis_9	OOEP	C12orf56	6	73368756	-	12	64267257	-	ENSG00000203907	ENSG00000185306	inter-chromosomal
testis_9	PPP1R16A	DPPA4	8	144478683	+	3	109327907	-	ENSG00000160972	ENSG00000121570	inter-chromosomal
testis_9	PSPH	ERV3-1	7	56031930	-	7	65006626	-	ENSG00000146733	ENSG00000213462	intra-others
testis_9	SF1	PYGM	11	64766900	-	11	64758704	-	ENSG00000168066	ENSG00000068976	Read-Through
testis_9	SOX6	DLST	11	16408696	-	14	74891448	+	ENSG00000110693	ENSG00000119689	inter-chromosomal
testis_9	TCP10L2	SFT2D2	6	167196911	+	1	168249104	+	ENSG00000166984	ENSG00000213064	inter-chromosomal
testis_9	TEX15	PPP2CB	8	30839906	-	8	30799755	-	ENSG00000133863	ENSG00000104695	Read-Through
testis_9	TTC7A	QRSL1	2	46978907	+	6	106653579	+	ENSG00000068724	ENSG00000130348	inter-chromosomal
testis_9	VPS35	LIG1	16	46656479	-	19	48140143	-	ENSG00000069329	ENSG00000105486	inter-chromosomal
testis_94	C17orf74	TMEM102	17	7426050	+	17	7435853	+	ENSG00000184560	ENSG00000181284	Read-Through
testis_99	RPS15	CACNA2D3	19	1440241	+	3	54627787	+	ENSG00000115268	ENSG00000157445	inter-chromosomal
thyroid_10	SLA	STRN	8	133039998	-	2	36845936	-	ENSG00000155926	ENSG00000115808	inter-chromosomal
thyroid_14	SLA	SYT2	8	133039998	-	1	202596314	-	ENSG00000155926	ENSG00000143858	inter-chromosomal
thyroid_16	ZNF90	ACTR2	19	20127076	+	2	65227753	+	ENSG00000213988	ENSG00000138071	inter-chromosomal
thyroid_22	SLA	FGF9	8	133039998	-	13	21701703	+	ENSG00000155926	ENSG00000102678	inter-chromosomal
thyroid_24	TSHR	PARP11	14	80955850	+	12	3810582	-	ENSG00000165409	ENSG00000111224	inter-chromosomal
thyroid_27	DEFB131	UNC93B1	4	9444591	+	11	67995884	-	ENSG00000186146	ENSG00000110057	inter-chromosomal
thyroid_5	C9orf139	CTAGE5	9	137037957	+	14	39308451	+	ENSG00000180539	ENSG00000150527	inter-chromosomal
thyroid_5	LIPG	NR2C2	18	49586849	+	3	15026206	+	ENSG00000101670	ENSG00000177463	inter-chromosomal
thyroid_5	SLA	BCL7A	8	133039998	-	12	122021924	+	ENSG00000155926	ENSG00000110987	inter-chromosomal
thyroid_5	SLA	WFDC1	8	133039998	-	16	84318903	+	ENSG00000155926	ENSG00000103175	inter-chromosomal
thyroid_5	SLC25A15	ERCC1	13	40810111	+	19	45414911	-	ENSG00000102743	ENSG00000012061	inter-chromosomal
thyroid_5	ZNF486	ZNF91	19	20200490	+	19	23358292	-	ENSG00000256229	ENSG00000167232	intra-others
thyroid_6	DAPK2	TCTN2	15	63924816	-	12	123695868	+	ENSG00000035664	ENSG00000168778	inter-chromosomal
thyroid_6	DNAJC7	CNP	17	41984306	-	17	41971357	+	ENSG00000168259	ENSG00000173786	intra-others
thyroid_7	SLA	STRN	8	133039998	-	2	36845952	-	ENSG00000155926	ENSG00000115808	inter-chromosomal
thyroid_7	TBL1Y	SCN3B	Y	7091683	+	11	123633062	-	ENSG00000092377	ENSG00000166257	inter-chromosomal
thyroid_8	LRP8	MAGOH	1	53250690	-	1	53235635	-	ENSG00000157193	ENSG00000162385	Read-Through
thyroid_8	SLA	STRN	8	133039998	-	2	36845932	-	ENSG00000155926	ENSG00000115808	inter-chromosomal
thyroid_9	TDP2	PAX8	6	24666089	-	2	113218609	-	ENSG00000111802	ENSG00000125618	inter-chromosomal
thyroid_92	ZNF90	ACTR2	19	20127077	+	2	65227837	+	ENSG00000213988	ENSG00000138071	inter-chromosomal
uterus_2	ELL	METTL2A	19	18442663	-	17	62449339	+	ENSG00000105656	ENSG00000087995	inter-chromosomal
uterus_2	IFIT1	UQCC1	10	89406486	+	20	35346981	-	ENSG00000185745	ENSG00000101019	inter-chromosomal
uterus_2	SEMA4D	SECISBP2	9	89360791	-	9	89357393	+	ENSG00000187764	ENSG00000187742	intra-others
vagina_2	ANXA1	S100A9	9	73170393	+	1	153357854	+	ENSG00000135046	ENSG00000163220	inter-chromosomal
vagina_2	CNTD1	BECN1	17	42811587	+	17	42812058	-	ENSG00000176563	ENSG00000126581	intra-others
vagina_2	FLT3LG	SRGAP1	19	49480620	+	12	64155231	+	ENSG00000090554	ENSG00000196935	inter-chromosomal
vagina_2	KCNJ15	ARHGAP5	21	38305108	+	14	32117143	+	ENSG00000157551	ENSG00000100852	inter-chromosomal
vagina_2	LCE3A	ANKRD49	1	152622834	-	11	94499233	+	ENSG00000185962	ENSG00000168876	inter-chromosomal
vagina_2	RPL15	KRT13	3	23919212	+	17	41501744	-	ENSG00000174748	ENSG00000171401	inter-chromosomal
vagina_2	RPL19	KRT13	17	39203043	+	17	41503098	-	ENSG00000108298	ENSG00000171401	intra-others
vagina_2	TP53TG5	DBNDD2	20	45405718	-	20	45407590	+	ENSG00000124251	ENSG00000244274	intra-others
vagina_2	UHRF1BP1	TAF11	6	34883138	+	6	34887980	-	ENSG00000065060	ENSG00000064995	intra-others
vagina_2	ZNF562	OLFM4	19	9644544	-	13	53034348	+	ENSG00000171466	ENSG00000102837	inter-chromosomal
vagina_3	S100A10	KRT13	1	151982915	-	17	41504366	-	ENSG00000197747	ENSG00000171401	inter-chromosomal
whole_blood_10	ATG2A	HBB	11	64903288	-	11	5226626	-	ENSG00000110046	ENSG00000244734	intra-others
whole_blood_10	CSF2RA	CAMK2G	X	1310383	+	10	73816757	-	ENSG00000198223	ENSG00000148660	inter-chromosomal
whole_blood_10	HCK	TM9SF4	20	32101662	+	20	32109586	+	ENSG00000101336	ENSG00000101337	Read-Through
whole_blood_10	VASP	HBA1	19	45526166	+	16	176682	+	ENSG00000125753	ENSG00000206172	inter-chromosomal
whole_blood_11	EDC3	CTSD	15	74676942	-	11	1761469	-	ENSG00000179151	ENSG00000117984	inter-chromosomal
whole_blood_11	FFAR2	DOCK8	19	35448380	+	9	369849	+	ENSG00000126262	ENSG00000107099	inter-chromosomal
whole_blood_11	NCF2	HBA1	1	183555563	-	16	176680	+	ENSG00000116701	ENSG00000206172	inter-chromosomal
whole_blood_11	RNASET2	HBB	6	166929506	-	11	5226997	-	ENSG00000026297	ENSG00000244734	inter-chromosomal
whole_blood_12	TRIM58	OR2W3	1	247876381	+	1	247895587	+	ENSG00000162722	ENSG00000238243	Read-Through
whole_blood_13	DYSF	HBB	2	71667516	+	11	5226785	-	ENSG00000135636	ENSG00000244734	inter-chromosomal
whole_blood_13	RPS12	HBA1	6	132817564	+	16	176680	+	ENSG00000112306	ENSG00000206172	inter-chromosomal
whole_blood_14	C19orf38	FAM221A	19	10858343	+	7	23688657	+	ENSG00000214212	ENSG00000188732	inter-chromosomal
whole_blood_14	GMIP	LPAR2	19	19630472	-	19	19627970	-	ENSG00000089639	ENSG00000064547	Read-Through
whole_blood_15	ALOX5AP	EZH1	13	30764426	+	17	42706121	-	ENSG00000132965	ENSG00000108799	inter-chromosomal
whole_blood_15	SORL1	MSH5	11	121532552	+	6	31746151	+	ENSG00000137642	ENSG00000204410	inter-chromosomal
whole_blood_15	WASH1	HBA2	9	15080	-	16	173268	+	ENSG00000181404	ENSG00000188536	inter-chromosomal
whole_blood_16	SORL1	MSH5	11	121532552	+	6	31746145	+	ENSG00000137642	ENSG00000204410	inter-chromosomal
whole_blood_17	FFAR2	SRBD1	19	35448380	+	2	45447418	-	ENSG00000126262	ENSG00000068784	inter-chromosomal
whole_blood_17	TMSB4X	HBA1	X	12977227	+	16	176680	+	ENSG00000205542	ENSG00000206172	inter-chromosomal
whole_blood_17	TRIM58	OR2W3	1	247876383	+	1	247895587	+	ENSG00000162722	ENSG00000238243	Read-Through
whole_blood_18	CST7	HBA2	20	24959928	+	16	172847	+	ENSG00000077984	ENSG00000188536	inter-chromosomal
whole_blood_19	ADGRE3	SRSF8	19	14663419	-	11	95070088	+	ENSG00000131355	ENSG00000263465	inter-chromosomal
whole_blood_20	NFE2	YARS2	12	54292111	-	12	32747140	-	ENSG00000123405	ENSG00000139131	intra-others
whole_blood_21	TREML4	MRPL48	6	41229571	+	11	73823013	+	ENSG00000188056	ENSG00000175581	inter-chromosomal
whole_blood_23	S100A11	HBA1	1	152032506	-	16	176680	+	ENSG00000163191	ENSG00000206172	inter-chromosomal
whole_blood_34	HK3	HBB	5	176881943	-	11	5225643	-	ENSG00000160883	ENSG00000244734	inter-chromosomal
whole_blood_5	ADGRE3	EOGT	19	14619117	-	3	68977330	-	ENSG00000131355	ENSG00000163378	inter-chromosomal
whole_blood_5	ARHGEF1	HBA2	19	41896877	+	16	173511	+	ENSG00000076928	ENSG00000188536	inter-chromosomal
whole_blood_5	ARPC4	TTLL3	3	9806957	+	3	9810621	+	ENSG00000241553	ENSG00000214021	intra-others
whole_blood_5	ARPC5	HBA1	1	183626830	-	16	176929	+	ENSG00000162704	ENSG00000206172	inter-chromosomal
whole_blood_5	CD53	HBA1	1	110899928	+	16	176680	+	ENSG00000143119	ENSG00000206172	inter-chromosomal
whole_blood_5	CNN2	MED16	19	1032696	+	19	877180	-	ENSG00000064666	ENSG00000175221	intra-others
whole_blood_5	CSF2RA	CAMK2G	X	1310382	+	10	73816757	-	ENSG00000198223	ENSG00000148660	inter-chromosomal
whole_blood_5	CST7	HBA1	20	24959928	+	16	176680	+	ENSG00000077984	ENSG00000206172	inter-chromosomal
whole_blood_5	FBP2	DAPK1	9	94584578	-	9	87703028	+	ENSG00000130957	ENSG00000196730	intra-others
whole_blood_5	FBXO7	HBA2	22	32498829	+	16	172847	+	ENSG00000100225	ENSG00000188536	inter-chromosomal
whole_blood_5	FOS	HBA2	14	75282230	+	16	172847	+	ENSG00000170345	ENSG00000188536	inter-chromosomal
whole_blood_5	HSPB1	HBA1	7	76304295	+	16	176680	+	ENSG00000106211	ENSG00000206172	inter-chromosomal
whole_blood_5	LAPTM5	HBA1	1	30732469	-	16	176680	+	ENSG00000162511	ENSG00000206172	inter-chromosomal
whole_blood_5	LSP1	HBA1	11	1892068	+	16	176929	+	ENSG00000130592	ENSG00000206172	inter-chromosomal
whole_blood_5	LSP1	HBA2	11	1892267	+	16	172847	+	ENSG00000130592	ENSG00000188536	inter-chromosomal
whole_blood_5	MED13L	UBC	12	116277060	-	12	124913774	-	ENSG00000123066	ENSG00000150991	intra-others
whole_blood_5	MYO1G	HBB	7	44969705	-	11	5225701	-	ENSG00000136286	ENSG00000244734	inter-chromosomal
whole_blood_5	NAIP	MEFV	5	70998724	-	16	3247925	-	ENSG00000249437	ENSG00000103313	inter-chromosomal
whole_blood_5	NINJ1	CCDC50	9	93126228	-	3	191392730	+	ENSG00000131669	ENSG00000152492	inter-chromosomal
whole_blood_5	OAZ1	RAC2	19	2269743	+	22	37226804	-	ENSG00000104904	ENSG00000128340	inter-chromosomal
whole_blood_5	PCBP1	HBA2	2	70089203	+	16	172847	+	ENSG00000169564	ENSG00000188536	inter-chromosomal
whole_blood_5	PGD	HBA1	1	10420144	+	16	176680	+	ENSG00000142657	ENSG00000206172	inter-chromosomal
whole_blood_5	PIK3AP1	NDUFC2	10	96709566	-	11	78068776	-	ENSG00000155629	ENSG00000151366	inter-chromosomal
whole_blood_5	PSAP	HBA1	10	71816298	-	16	176680	+	ENSG00000197746	ENSG00000206172	inter-chromosomal
whole_blood_5	SELL	HBA1	1	169690667	-	16	176680	+	ENSG00000188404	ENSG00000206172	inter-chromosomal
whole_blood_5	SELL	HBA2	1	169690667	-	16	172847	+	ENSG00000188404	ENSG00000188536	inter-chromosomal
whole_blood_5	SELPLG	HBB	12	108623711	-	11	5226799	-	ENSG00000110876	ENSG00000244734	inter-chromosomal
whole_blood_5	SH3BGRL3	HBA1	1	26281522	+	16	176680	+	ENSG00000142669	ENSG00000206172	inter-chromosomal
whole_blood_5	SRGN	HBA1	10	69104811	+	16	176680	+	ENSG00000122862	ENSG00000206172	inter-chromosomal
whole_blood_5	TCIRG1	HBA1	11	68050895	+	16	176680	+	ENSG00000110719	ENSG00000206172	inter-chromosomal
whole_blood_5	TG	HBA1	8	133134897	+	16	176680	+	ENSG00000042832	ENSG00000206172	inter-chromosomal
whole_blood_5	TLR8	TFPI	X	12906709	+	2	187565709	-	ENSG00000101916	ENSG00000003436	inter-chromosomal
whole_blood_5	TNFRSF1B	HBA1	1	12209228	+	16	176680	+	ENSG00000028137	ENSG00000206172	inter-chromosomal
whole_blood_5	TPI1	HBA1	12	6870948	+	16	176680	+	ENSG00000111669	ENSG00000206172	inter-chromosomal
whole_blood_5	TRIM58	OR2W3	1	247876400	+	1	247895587	+	ENSG00000162722	ENSG00000238243	Read-Through
whole_blood_6	ACSL1	HBA1	4	184755596	-	16	176680	+	ENSG00000151726	ENSG00000206172	inter-chromosomal
whole_blood_6	ADGRE3	INO80C	19	14619117	-	18	35452733	-	ENSG00000131355	ENSG00000153391	inter-chromosomal
whole_blood_6	AQP9	FAM151B	15	58175036	+	5	80505951	+	ENSG00000103569	ENSG00000152380	inter-chromosomal
whole_blood_6	C17orf99	SYNGR2	17	78146911	+	17	78170817	+	ENSG00000187997	ENSG00000108639	Read-Through
whole_blood_6	CD74	HBA2	5	150401637	-	16	172847	+	ENSG00000019582	ENSG00000188536	inter-chromosomal
whole_blood_6	DCAF12	HBB	9	34086593	-	11	5225726	-	ENSG00000198876	ENSG00000244734	inter-chromosomal
whole_blood_6	DNAJB1	HBA1	19	14514770	-	16	176680	+	ENSG00000132002	ENSG00000206172	inter-chromosomal
whole_blood_6	GCA	NABP1	2	162344274	+	2	191693202	+	ENSG00000115271	ENSG00000173559	intra-others
whole_blood_6	GPX1	HBA2	3	49357176	-	16	172847	+	ENSG00000233276	ENSG00000188536	inter-chromosomal
whole_blood_6	HIST1H1C	HBA1	6	26055787	-	16	176680	+	ENSG00000187837	ENSG00000206172	inter-chromosomal
whole_blood_6	LYZ	HBA1	12	69354234	+	16	176680	+	ENSG00000090382	ENSG00000206172	inter-chromosomal
whole_blood_6	MTRNR2L8	HBA1	11	10507887	-	16	176680	+	ENSG00000255823	ENSG00000206172	inter-chromosomal
whole_blood_6	POM121	TMEM192	7	72951440	+	4	165073732	-	ENSG00000196313	ENSG00000170088	inter-chromosomal
whole_blood_6	RUNDC3A	RTCA	17	44316725	+	1	100292325	+	ENSG00000108309	ENSG00000137996	inter-chromosomal
whole_blood_6	SCN1A	MNDA	2	166077723	-	1	158842133	+	ENSG00000144285	ENSG00000163563	inter-chromosomal
whole_blood_6	SIRPD	ZNF442	20	1537155	-	19	12348320	-	ENSG00000125900	ENSG00000198342	inter-chromosomal
whole_blood_6	SORL1	HBA1	11	121633693	+	16	176680	+	ENSG00000137642	ENSG00000206172	inter-chromosomal
whole_blood_6	TMSB10	HBA1	2	84906675	+	16	176680	+	ENSG00000034510	ENSG00000206172	inter-chromosomal
whole_blood_6	TRIM58	OR2W3	1	247876372	+	1	247895587	+	ENSG00000162722	ENSG00000238243	Read-Through
whole_blood_7	ACTG1	HBA1	17	81509971	-	16	176680	+	ENSG00000184009	ENSG00000206172	inter-chromosomal
whole_blood_7	ARL11	KIAA1143	13	49628615	+	3	44752276	-	ENSG00000152213	ENSG00000163807	inter-chromosomal
whole_blood_7	CD53	HBA2	1	110899928	+	16	172847	+	ENSG00000143119	ENSG00000188536	inter-chromosomal
whole_blood_7	CYTIP	ERMN	2	157418523	-	2	157325674	-	ENSG00000115165	ENSG00000136541	Read-Through
whole_blood_7	FBXW2	ING5	9	120751979	-	2	241722947	+	ENSG00000119402	ENSG00000168395	inter-chromosomal
whole_blood_7	GUK1	ARF1	1	228140362	+	1	228097077	+	ENSG00000143774	ENSG00000143761	intra-others
whole_blood_7	HSPB1	HBA2	7	76304295	+	16	172847	+	ENSG00000106211	ENSG00000188536	inter-chromosomal
whole_blood_7	PON2	C5AR1	7	95413033	-	19	47307724	+	ENSG00000105854	ENSG00000197405	inter-chromosomal
whole_blood_7	RPL3	HBA1	22	39312938	-	16	176680	+	ENSG00000100316	ENSG00000206172	inter-chromosomal
whole_blood_7	RPS15	HBA1	19	1440494	+	16	176680	+	ENSG00000115268	ENSG00000206172	inter-chromosomal
whole_blood_7	SELL	S100A9	1	169690667	-	1	153357854	+	ENSG00000188404	ENSG00000163220	intra-others
whole_blood_7	SIRPB1	DAPK2	20	1563521	-	15	63911386	-	ENSG00000101307	ENSG00000035664	inter-chromosomal
whole_blood_7	STAB1	HBB	3	52513241	+	11	5226948	-	ENSG00000010327	ENSG00000244734	inter-chromosomal
whole_blood_7	TREM1	TREML4	6	41275204	-	6	41228324	+	ENSG00000124731	ENSG00000188056	intra-others
whole_blood_8	AFF3	CYBA	2	99548638	-	16	88647940	-	ENSG00000144218	ENSG00000051523	inter-chromosomal
whole_blood_8	ARAP1	HBA2	11	72687686	-	16	173105	+	ENSG00000186635	ENSG00000188536	inter-chromosomal
whole_blood_8	DUSP1	HBA2	5	172768090	-	16	172847	+	ENSG00000120129	ENSG00000188536	inter-chromosomal
whole_blood_8	EEF2	HBA2	19	3977214	-	16	173625	+	ENSG00000167658	ENSG00000188536	inter-chromosomal
whole_blood_8	GYPC	HBA1	2	126696675	+	16	176680	+	ENSG00000136732	ENSG00000206172	inter-chromosomal
whole_blood_8	HBA1	S100A9	16	177522	+	1	153357854	+	ENSG00000206172	ENSG00000163220	inter-chromosomal
whole_blood_8	ITGAM	HBB	16	31297653	+	11	5225643	-	ENSG00000169896	ENSG00000244734	inter-chromosomal
whole_blood_8	MYL12A	HBA2	18	3256236	+	16	172847	+	ENSG00000101608	ENSG00000188536	inter-chromosomal
whole_blood_8	RPS12	HBA2	6	132817564	+	16	172847	+	ENSG00000112306	ENSG00000188536	inter-chromosomal
whole_blood_8	S100A11	HBA2	1	152032506	-	16	172847	+	ENSG00000163191	ENSG00000188536	inter-chromosomal
whole_blood_8	TMSB4X	S100A9	X	12977227	+	1	153357854	+	ENSG00000205542	ENSG00000163220	inter-chromosomal
whole_blood_8	TREM1	TREML2	6	41282395	-	6	41194833	-	ENSG00000124731	ENSG00000112195	intra-others
whole_blood_8	TRIM58	OR2W3	1	247876382	+	1	247895587	+	ENSG00000162722	ENSG00000238243	Read-Through
whole_blood_9	ALDOA	HBA2	16	30069673	+	16	173623	+	ENSG00000149925	ENSG00000188536	intra-others
whole_blood_9	ALG1L2	FAM86C1	3	130094513	+	11	71796366	+	ENSG00000251287	ENSG00000158483	inter-chromosomal
whole_blood_9	AQP9	NDUFA7	15	58175036	+	19	8319389	-	ENSG00000103569	ENSG00000267855	inter-chromosomal
whole_blood_9	CXCR4	HBA2	2	136114349	-	16	172847	+	ENSG00000121966	ENSG00000188536	inter-chromosomal
whole_blood_9	MNDA	HBA2	1	158844122	+	16	172875	+	ENSG00000163563	ENSG00000188536	inter-chromosomal
whole_blood_9	RNF149	PPIAL4C	2	101281859	-	1	149583967	+	ENSG00000163162	ENSG00000263464	inter-chromosomal
whole_blood_9	S100A8	HBA1	1	153390032	-	16	176680	+	ENSG00000143546	ENSG00000206172	inter-chromosomal
whole_blood_9	SELPLG	HBA2	12	108623466	-	16	172945	+	ENSG00000110876	ENSG00000188536	inter-chromosomal
whole_blood_9	SORL1	LHFPL5	11	121532552	+	6	35819732	+	ENSG00000137642	ENSG00000197753	inter-chromosomal
whole_blood_9	ZNF445	GPI	3	44439797	-	19	34401833	+	ENSG00000185219	ENSG00000105220	inter-chromosomal

## Sheet: S7
Table S7. List of common chimeras among GTEx and COSMIC cancer chimeric database.
Tissues	GeneName1	GeneName2	chr1	Breakpoint1	strand1	chr2	Breakpoint2	strand2	EnsemblGene1	EnsemblGene2	fusiontype
artery_aorta_1	SLC45A3	ELK4	1	205680397	-	1	205623894	-	ENSG00000158715	ENSG00000158711	Read-Through
artery_coronary_1; nerve_tibial_4; adipose_subcutaneous_2	DHH	RHEBL1	12	49091128	-	12	49069106	-	ENSG00000139549	ENSG00000167550	Read-Through
brain_anterior_cingulate_cortex_ba24_1	SLC45A3	ELK4	1	205680394	-	1	205620838	-	ENSG00000158715	ENSG00000158711	Read-Through
brain_caudate_basal_ganglia_1	ETV6	ITPR2	12	11894518	+	12	26338890	-	ENSG00000139083	ENSG00000123104	intra-others
brain_substantia_nigra_1; prostate_4	SLC45A3	ELK4	1	205661861	-	1	205623891	-	ENSG00000158715	ENSG00000158711	Read-Through
liver_1	ARFIP1	FHDC1	4	152918465	+	4	152942927	+	ENSG00000164144	ENSG00000137460	intra-others
lung_1; nerve_tibial_9	DHH	RHEBL1	12	49091128	-	12	49069174	-	ENSG00000139549	ENSG00000167550	Read-Through
muscle_skeletal_1	BCR	ABL1	22	23290413	+	9	130854064	+	ENSG00000186716	ENSG00000097007	inter-chromosomal
nerve_tibial_4	DHH	RHEBL1	12	49091128	-	12	49067035	-	ENSG00000139549	ENSG00000167550	Read-Through
prostate_1	SLC45A3	ELK4	1	205659473	-	1	205623891	-	ENSG00000158715	ENSG00000158711	Read-Through
prostate_2	SLC45A3	ELK4	1	205659276	-	1	205623891	-	ENSG00000158715	ENSG00000158711	Read-Through
prostate_2	SLC45A3	ELK4	1	205659477	-	1	205623891	-	ENSG00000158715	ENSG00000158711	Read-Through
prostate_7	SLC45A3	ELK4	1	205659489	-	1	205623891	-	ENSG00000158715	ENSG00000158711	Read-Through
stomach_1	ARFIP1	FHDC1	4	152918463	+	4	152936352	+	ENSG00000164144	ENSG00000137460	intra-others
testis_1	ARFIP1	FHDC1	4	152829725	+	4	152942927	+	ENSG00000164144	ENSG00000137460	intra-others
whole_blood_1	NAB2	STAT6	12	57095351	+	12	57096015	-	ENSG00000166886	ENSG00000166888	intra-others
whole_blood_1	NUP98	KDM5A	11	3735194	-	12	293172	-	ENSG00000110713	ENSG00000073614	inter-chromosomal
whole_blood_7; colon_sigmoid_2; small_intestine_terminal_ileum_2; uterus_1; brain_caudate_basal_ganglia_1; stomach_3; brain_cerebellar_hemisphere_2; colon_transverse_1; pituitary_1; heart_left_ventricle_1; adipose_visceral_omentum_3; skin_not-sun-exposed_suprapubic_2; cells_transformed_fibroblasts_7; lung_9; esophagus_gastroesophageal_junction_3; heart_atrial_appendage_2; esophagus_muscularis_5; …	ARFIP1	FHDC1	4	152918464	+	4	152942927	+	ENSG00000164144	ENSG00000137460	intra-others

## Sheet: S8
Table S8. List of common chimeras among GTEx and TICdb cancer chimeric database.
TissueInfo	GeneName1	GeneName2	chr1	Breakpoint1	strand1	chr2	Breakpoint2	strand2	EnsemblGene1	EnsemblGene2	fusiontype
artery_aorta_1	SLC45A3	ELK4	1	205680397	-	1	205623894	-	ENSG00000158715	ENSG00000158711	Read-Through
brain_anterior_cingulate_cortex_ba24_1	SLC45A3	ELK4	1	205680394	-	1	205620838	-	ENSG00000158715	ENSG00000158711	Read-Through
brain_caudate_basal_ganglia_1	ETV6	ITPR2	12	11894518	+	12	26338890	-	ENSG00000139083	ENSG00000123104	intra-others
brain_substantia_nigra_1; prostate_4	SLC45A3	ELK4	1	205661861	-	1	205623891	-	ENSG00000158715	ENSG00000158711	Read-Through
muscle_skeletal_1	BCR	ABL1	22	23290413	+	9	130854064	+	ENSG00000186716	ENSG00000097007	inter-chromosomal
prostate_1	SLC45A3	ELK4	1	205659473	-	1	205623891	-	ENSG00000158715	ENSG00000158711	Read-Through
prostate_2	SLC45A3	ELK4	1	205659276	-	1	205623891	-	ENSG00000158715	ENSG00000158711	Read-Through
prostate_2	SLC45A3	ELK4	1	205659477	-	1	205623891	-	ENSG00000158715	ENSG00000158711	Read-Through
prostate_7	SLC45A3	ELK4	1	205659489	-	1	205623891	-	ENSG00000158715	ENSG00000158711	Read-Through
whole_blood_1	NAB2	STAT6	12	57095351	+	12	57096015	-	ENSG00000166886	ENSG00000166888	intra-others
whole_blood_1	NUP98	KDM5A	11	3735194	-	12	293172	-	ENSG00000110713	ENSG00000073614	inter-chromosomal

## Sheet: S9
Table S9. List of common chimeras among GTEx and Mitelman cancer chimeric database.
TissueInfo	GeneName1	GeneName2	chr1	Breakpoint1	strand1	chr2	Breakpoint2	strand2	EnsemblGene1	EnsemblGene2	fusiontype
adipose_subcutaneous_1	AARS	COG4	16	70258980	-	16	70512397	-	ENSG00000090861	ENSG00000103051	intra-others
adipose_subcutaneous_1	ACCS	EXT2	11	44084192	+	11	44107682	+	ENSG00000110455	ENSG00000151348	Read-Through
adipose_subcutaneous_1	ARF3	FKBP11	12	48938840	-	12	48925966	-	ENSG00000134287	ENSG00000134285	Read-Through
adipose_subcutaneous_1	ARID1B	TMEM242	6	157133207	+	6	157292999	-	ENSG00000049618	ENSG00000215712	intra-others
adipose_subcutaneous_1	CD74	PDGFRB	5	150405083	-	5	150122207	-	ENSG00000019582	ENSG00000113721	intra-others
adipose_subcutaneous_1	CHD7	ASPH	8	60830577	+	8	61626280	-	ENSG00000171316	ENSG00000198363	intra-others
adipose_subcutaneous_1	CLN6	CALML4	15	68217415	-	15	68205145	-	ENSG00000128973	ENSG00000129007	Read-Through
adipose_subcutaneous_1	CLTC	PTRH2	17	59677059	+	17	59674721	-	ENSG00000141367	ENSG00000141378	intra-others
adipose_subcutaneous_1	CNNM3	ANKRD23	2	96833461	+	2	96833535	-	ENSG00000168763	ENSG00000163126	intra-others
adipose_subcutaneous_1	ELAVL1	TIMM44	19	7973231	-	19	7938108	-	ENSG00000066044	ENSG00000104980	Read-Through
adipose_subcutaneous_1	FAM162B	ZUFSP	6	116752494	-	6	116667053	-	ENSG00000183807	ENSG00000153975	intra-others
adipose_subcutaneous_1	FAM162B	ZUFSP	6	116761978	-	6	116667207	-	ENSG00000183807	ENSG00000153975	intra-others
adipose_subcutaneous_1	FAM175A	HELQ	4	83463494	-	4	83455643	-	ENSG00000163322	ENSG00000163312	intra-others
adipose_subcutaneous_1	HEXDC	C17orf62	17	82442571	+	17	82443295	-	ENSG00000169660	ENSG00000178927	intra-others
adipose_subcutaneous_1	HEXDC	C17orf62	17	82442645	+	17	82443845	-	ENSG00000169660	ENSG00000178927	intra-others
adipose_subcutaneous_1	HEXDC	C17orf62	17	82442645	+	17	82443059	-	ENSG00000169660	ENSG00000178927	intra-others
adipose_subcutaneous_1	HEXDC	C17orf62	17	82442645	+	17	82443657	-	ENSG00000169660	ENSG00000178927	intra-others
adipose_subcutaneous_1	HEXDC	C17orf62	17	82442645	+	17	82446913	-	ENSG00000169660	ENSG00000178927	intra-others
adipose_subcutaneous_1	HEXDC	C17orf62	17	82442645	+	17	82443658	-	ENSG00000169660	ENSG00000178927	intra-others
adipose_subcutaneous_1	HEXDC	C17orf62	17	82442645	+	17	82443495	-	ENSG00000169660	ENSG00000178927	intra-others
adipose_subcutaneous_1	HEXDC	C17orf62	17	82442645	+	17	82444848	-	ENSG00000169660	ENSG00000178927	intra-others
adipose_subcutaneous_1	IFNAR2	IL10RB	21	33260723	+	21	33268380	+	ENSG00000159110	ENSG00000243646	Read-Through
adipose_subcutaneous_1	JAK3	INSL3	19	17829796	-	19	17821523	-	ENSG00000105639	ENSG00000248099	Read-Through
adipose_subcutaneous_1	LDLRAD3	CD44	11	36098461	+	11	35214852	+	ENSG00000179241	ENSG00000026508	intra-others
adipose_subcutaneous_1	LPP	BCL6	3	188406313	+	3	187734907	-	ENSG00000145012	ENSG00000113916	intra-others
adipose_subcutaneous_1	LRIG1	SLC25A26	3	66380248	-	3	66380298	+	ENSG00000144749	ENSG00000144741	intra-others
adipose_subcutaneous_1	MBD1	CFAP53	18	50272678	-	18	50262219	-	ENSG00000141644	ENSG00000172361	Read-Through
adipose_subcutaneous_1	MBD1	CFAP53	18	50272710	-	18	50266496	-	ENSG00000141644	ENSG00000172361	Read-Through
adipose_subcutaneous_1	MEF2A	LRRC28	15	99598511	+	15	99352369	+	ENSG00000068305	ENSG00000168904	Read-Through
adipose_subcutaneous_1	MEMO1	DPY30	2	31920866	-	2	31869953	-	ENSG00000162959	ENSG00000162961	Read-Through
adipose_subcutaneous_1	NDST2	ZSWIM8	10	73801911	-	10	73801080	+	ENSG00000166507	ENSG00000214655	intra-others
adipose_subcutaneous_1	NDST2	ZSWIM8	10	73801911	-	10	73797126	+	ENSG00000166507	ENSG00000214655	intra-others
adipose_subcutaneous_1	NDST2	ZSWIM8	10	73801911	-	10	73800907	+	ENSG00000166507	ENSG00000214655	intra-others
adipose_subcutaneous_1	NDST2	ZSWIM8	10	73801911	-	10	73796900	+	ENSG00000166507	ENSG00000214655	intra-others
adipose_subcutaneous_1	NDST2	ZSWIM8	10	73801911	-	10	73801366	+	ENSG00000166507	ENSG00000214655	intra-others
adipose_subcutaneous_1	NDUFAF7	PRKD3	2	37248671	+	2	37274688	-	ENSG00000003509	ENSG00000115825	intra-others
adipose_subcutaneous_1	PACSIN2	ARFGAP3	22	42870975	-	22	42857222	-	ENSG00000100266	ENSG00000242247	Read-Through
adipose_subcutaneous_1	PIH1D1	ALDH16A1	19	49451518	-	19	49453169	+	ENSG00000104872	ENSG00000161618	intra-others
adipose_subcutaneous_1	PLEKHO2	ANKDD1A	15	64861575	+	15	64931487	+	ENSG00000241839	ENSG00000166839	Read-Through
adipose_subcutaneous_1	PLEKHO2	ANKDD1A	15	64865433	+	15	64921921	+	ENSG00000241839	ENSG00000166839	Read-Through
adipose_subcutaneous_1	PLEKHO2	ANKDD1A	15	64865539	+	15	64921921	+	ENSG00000241839	ENSG00000166839	Read-Through
adipose_subcutaneous_1	PRRC2C	COL3A1	1	171593403	+	2	188999298	+	ENSG00000117523	ENSG00000168542	inter-chromosomal
adipose_subcutaneous_1	PSMD7	PDPR	16	74305908	+	16	70143510	+	ENSG00000103035	ENSG00000090857	intra-others
adipose_subcutaneous_1	PSMD7	PDPR	16	74305904	+	16	70142561	+	ENSG00000103035	ENSG00000090857	intra-others
adipose_subcutaneous_1	PSMD7	PDPR	16	74306288	+	16	70143519	+	ENSG00000103035	ENSG00000090857	intra-others
adipose_subcutaneous_1	PSMD7	PDPR	16	74306288	+	16	70142527	+	ENSG00000103035	ENSG00000090857	intra-others
adipose_subcutaneous_1	PSMD7	PDPR	16	74306288	+	16	70142603	+	ENSG00000103035	ENSG00000090857	intra-others
adipose_subcutaneous_1	PSMD7	PDPR	16	74306288	+	16	70142599	+	ENSG00000103035	ENSG00000090857	intra-others
adipose_subcutaneous_1	PSMD7	PDPR	16	74305910	+	16	70142580	+	ENSG00000103035	ENSG00000090857	intra-others
adipose_subcutaneous_1	PSMD7	PDPR	16	74305859	+	16	70143549	+	ENSG00000103035	ENSG00000090857	intra-others
adipose_subcutaneous_1	PTK2	TRAPPC9	8	141000883	-	8	140024082	-	ENSG00000169398	ENSG00000167632	intra-others
adipose_subcutaneous_1	RABEP1	NUP88	17	5385569	+	17	5387556	-	ENSG00000029725	ENSG00000108559	intra-others
adipose_subcutaneous_1	SLC29A1	HSP90AB1	6	44232414	+	6	44247877	+	ENSG00000112759	ENSG00000096384	Read-Through
adipose_subcutaneous_1	SLC35A3	HIAT1	1	100022699	+	1	100038097	+	ENSG00000117620	ENSG00000156875	Read-Through
adipose_subcutaneous_1	SLC35A3	HIAT1	1	100022450	+	1	100038268	+	ENSG00000117620	ENSG00000156875	Read-Through
adipose_subcutaneous_1	SMG5	PAQR6	1	156249352	-	1	156246728	-	ENSG00000198952	ENSG00000160781	Read-Through
adipose_subcutaneous_1	SPECC1L	ADORA2A	22	24369319	+	22	24440583	+	ENSG00000100014	ENSG00000128271	Read-Through
adipose_subcutaneous_1	TAX1BP1	JAZF1	7	27829105	+	7	27840837	-	ENSG00000106052	ENSG00000153814	intra-others
adipose_subcutaneous_1	TEAD1	PARVA	11	12674833	+	11	12473744	+	ENSG00000187079	ENSG00000197702	Read-Through
adipose_subcutaneous_1	TEN1	CDK3	17	76000587	+	17	76001423	+	ENSG00000257949	ENSG00000250506	Read-Through
adipose_subcutaneous_1	TGFB1	CCDC97	19	41331031	-	19	41310208	+	ENSG00000105329	ENSG00000142039	intra-others
adipose_subcutaneous_1	VAMP1	CD27-AS1	12	6464893	-	12	6448757	-	ENSG00000139190	ENSG00000215039	intra-others
adipose_subcutaneous_1	VAMP8	VAMP5	2	85581883	+	2	85584408	+	ENSG00000118640	ENSG00000168899	Read-Through
adipose_subcutaneous_1	VWA2	AFAP1L2	10	114291513	+	10	114299328	-	ENSG00000165816	ENSG00000169129	intra-others
adipose_subcutaneous_1	WSB2	RFC5	12	118032694	-	12	118032025	+	ENSG00000176871	ENSG00000111445	intra-others
adipose_subcutaneous_1	ZFAND3	KCTD20	6	37929999	+	6	36484714	+	ENSG00000156639	ENSG00000112078	intra-others
adipose_subcutaneous_1	ZNF343	SNRPB	20	2483378	-	20	2470853	-	ENSG00000088876	ENSG00000125835	Read-Through
adipose_subcutaneous_1; artery_aorta_1	HEXDC	C17orf62	17	82442645	+	17	82446885	-	ENSG00000169660	ENSG00000178927	intra-others
adipose_subcutaneous_1; artery_aorta_1; brain_hippocampus_1; spleen_1; colon_sigmoid_1	METTL10	FAM53B	10	124760386	-	10	124682379	-	ENSG00000203791	ENSG00000189319	Read-Through
adipose_subcutaneous_1; artery_aorta_1; nerve_tibial_2; cells_ebv-transformed_lymphocytes_1; brain_hypothalamus_1; thyroid_2; skin_sun-exposed_lower_leg_1; muscle_skeletal_1; skin_not-sun-exposed_suprapubic_2; colon_transverse_1	LMAN2	MXD3	5	177334286	-	5	177310542	-	ENSG00000169223	ENSG00000213347	intra-others
adipose_subcutaneous_1; artery_aorta_2; nerve_tibial_1; whole_blood_3; brain_hypothalamus_1; skin_sun-exposed_lower_leg_1; lung_2; brain_hippocampus_1; colon_transverse_1	HEXDC	C17orf62	17	82442645	+	17	82443289	-	ENSG00000169660	ENSG00000178927	intra-others
adipose_subcutaneous_1; artery_tibial_1; cells_transformed_fibroblasts_3	BRK1	VHL	3	10115819	+	3	10146514	+	ENSG00000254999	ENSG00000134086	Read-Through
adipose_subcutaneous_1; brain_cerebellar_hemisphere_1; cells_ebv-transformed_lymphocytes_1; whole_blood_1	HEXDC	C17orf62	17	82442645	+	17	82443086	-	ENSG00000169660	ENSG00000178927	intra-others
adipose_subcutaneous_1; brain_hypothalamus_1	SMURF2	LRRC37A3	17	64593440	-	17	64860973	-	ENSG00000108854	ENSG00000176809	Read-Through
adipose_subcutaneous_1; breast_mammary_tissue_1	ASL	CRCP	7	66093100	+	7	66130800	+	ENSG00000126522	ENSG00000241258	Read-Through
adipose_subcutaneous_1; colon_transverse_1	NDUFAF7	PRKD3	2	37248661	+	2	37254291	-	ENSG00000003509	ENSG00000115825	intra-others
adipose_subcutaneous_1; esophagus_mucosa_1	IPP	GPBP1L1	1	45700070	-	1	45661225	-	ENSG00000197429	ENSG00000159592	intra-others
adipose_subcutaneous_1; heart_left_ventricle_1	RABEP1	NUP88	17	5385812	+	17	5386817	-	ENSG00000029725	ENSG00000108559	intra-others
adipose_subcutaneous_1; liver_1	NDUFB8	SEC31B	10	100526399	-	10	100509511	-	ENSG00000166136	ENSG00000075826	Read-Through
adipose_subcutaneous_1; nerve_tibial_1; testis_1	SNX30	KIAA1958	9	112817815	+	9	112617871	+	ENSG00000148158	ENSG00000165185	intra-others
adipose_subcutaneous_1; skin_sun-exposed_lower_leg_1; skin_not-sun-exposed_suprapubic_1	NSUN4	FAAH	1	46362036	+	1	46405014	+	ENSG00000117481	ENSG00000117480	Read-Through
adipose_subcutaneous_1; small_intestine_terminal_ileum_1; heart_atrial_appendage_1; whole_blood_1	RABEP1	NUP88	17	5385812	+	17	5386829	-	ENSG00000029725	ENSG00000108559	intra-others
adipose_subcutaneous_1; spleen_1	NDST2	ZSWIM8	10	73802414	-	10	73798243	+	ENSG00000166507	ENSG00000214655	intra-others
adipose_subcutaneous_1; whole_blood_1	GAS6	TMEM255B	13	113863575	-	13	113795148	+	ENSG00000183087	ENSG00000184497	intra-others
adipose_subcutaneous_1; whole_blood_1	TAX1BP1	JAZF1	7	27828901	+	7	27840854	-	ENSG00000106052	ENSG00000153814	intra-others
adipose_subcutaneous_10; breast_mammary_tissue_9; whole_blood_7; cervix_ectocervix_1; lung_14; esophagus_gastroesophageal_junction_2; esophagus_muscularis_3; heart_left_ventricle_2; pituitary_4; kidney_cortex_1; cells_transformed_fibroblasts_8; nerve_tibial_11; vagina_2; brain_cortex_1; adrenal_gland_3; prostate_4; spleen_4; small_intestine_terminal_ileum_2; uterus_3; brain_cerebellar_hemisphere_…	ARF3	FKBP11	12	48939655	-	12	48925678	-	ENSG00000134287	ENSG00000134285	Read-Through
adipose_subcutaneous_2	PIH1D1	ALDH16A1	19	49451523	-	19	49453169	+	ENSG00000104872	ENSG00000161618	intra-others
adipose_subcutaneous_2	PSMD7	PDPR	16	74305902	+	16	70143510	+	ENSG00000103035	ENSG00000090857	intra-others
adipose_subcutaneous_2; breast_mammary_tissue_1; artery_coronary_1; colon_sigmoid_1; whole_blood_1; thyroid_1; adipose_visceral_omentum_1; cells_transformed_fibroblasts_1	CLTC	PTRH2	17	59679511	+	17	59679516	-	ENSG00000141367	ENSG00000141378	intra-others
adipose_subcutaneous_2; whole_blood_1; skin_sun-exposed_lower_leg_2; esophagus_mucosa_1; heart_atrial_appendage_1; testis_1; prostate_1; pituitary_1	VAMP8	VAMP5	2	85581656	+	2	85591725	+	ENSG00000118640	ENSG00000168899	Read-Through
adipose_subcutaneous_3; colon_sigmoid_1; skin_sun-exposed_lower_leg_1; esophagus_mucosa_3; lung_3; adipose_visceral_omentum_1; cells_transformed_fibroblasts_1; skin_not-sun-exposed_suprapubic_4; colon_transverse_1	CLN6	CALML4	15	68217489	-	15	68199645	-	ENSG00000128973	ENSG00000129007	Read-Through
adipose_visceral_omentum_1	ACCS	EXT2	11	44083889	+	11	44107682	+	ENSG00000110455	ENSG00000151348	Read-Through
adipose_visceral_omentum_1	ARF3	FKBP11	12	48939655	-	12	48925723	-	ENSG00000134287	ENSG00000134285	Read-Through
adipose_visceral_omentum_1	ASL	CRCP	7	66092879	+	7	66130129	+	ENSG00000126522	ENSG00000241258	Read-Through
adipose_visceral_omentum_1	AZGP1	GJC3	7	99971746	-	7	99923609	-	ENSG00000160862	ENSG00000176402	Read-Through
adipose_visceral_omentum_1	BCL6	C3	3	187726820	-	19	6697703	-	ENSG00000113916	ENSG00000125730	inter-chromosomal
adipose_visceral_omentum_1	CLN6	CALML4	15	68217488	-	15	68205453	-	ENSG00000128973	ENSG00000129007	Read-Through
adipose_visceral_omentum_1	ELAC1	SMAD4	18	50986845	+	18	51046917	+	ENSG00000141642	ENSG00000141646	Read-Through
adipose_visceral_omentum_1	ERF	GSK3A	19	42248815	-	19	42240142	-	ENSG00000105722	ENSG00000105723	Read-Through
adipose_visceral_omentum_1	ERF	GSK3A	19	42248576	-	19	42240142	-	ENSG00000105722	ENSG00000105723	Read-Through
adipose_visceral_omentum_1	GFM1	RARRES1	3	158692575	+	3	158704906	-	ENSG00000168827	ENSG00000118849	intra-others
adipose_visceral_omentum_1	GGACT	PCCA	13	100530240	-	13	100530227	+	ENSG00000134864	ENSG00000175198	intra-others
adipose_visceral_omentum_1	HEXDC	C17orf62	17	82442645	+	17	82443678	-	ENSG00000169660	ENSG00000178927	intra-others
adipose_visceral_omentum_1	HEXDC	C17orf62	17	82442645	+	17	82443770	-	ENSG00000169660	ENSG00000178927	intra-others
adipose_visceral_omentum_1	HEXDC	C17orf62	17	82442645	+	17	82443629	-	ENSG00000169660	ENSG00000178927	intra-others
adipose_visceral_omentum_1	HEXDC	C17orf62	17	82442645	+	17	82443640	-	ENSG00000169660	ENSG00000178927	intra-others
adipose_visceral_omentum_1	HEXDC	C17orf62	17	82442645	+	17	82443158	-	ENSG00000169660	ENSG00000178927	intra-others
adipose_visceral_omentum_1	HEXDC	C17orf62	17	82442641	+	17	82442783	-	ENSG00000169660	ENSG00000178927	intra-others
adipose_visceral_omentum_1	IFNAR2	IL10RB	21	33263878	+	21	33268465	+	ENSG00000159110	ENSG00000243646	Read-Through
adipose_visceral_omentum_1	KIF1B	PGD	1	10376825	+	1	10399044	+	ENSG00000054523	ENSG00000142657	Read-Through
adipose_visceral_omentum_1	MEMO1	DPY30	2	31943337	-	2	31868136	-	ENSG00000162959	ENSG00000162961	Read-Through
adipose_visceral_omentum_1	NDST2	ZSWIM8	10	73801911	-	10	73801323	+	ENSG00000166507	ENSG00000214655	intra-others
adipose_visceral_omentum_1	NDST2	ZSWIM8	10	73801911	-	10	73796913	+	ENSG00000166507	ENSG00000214655	intra-others
adipose_visceral_omentum_1	NDST2	ZSWIM8	10	73801911	-	10	73801326	+	ENSG00000166507	ENSG00000214655	intra-others
adipose_visceral_omentum_1	NDST2	ZSWIM8	10	73801911	-	10	73800990	+	ENSG00000166507	ENSG00000214655	intra-others
adipose_visceral_omentum_1	NSUN4	FAAH	1	46362012	+	1	46402091	+	ENSG00000117481	ENSG00000117480	Read-Through
adipose_visceral_omentum_1	PIR	FIGF	X	15384799	-	X	15384156	-	ENSG00000087842	ENSG00000165197	Read-Through
adipose_visceral_omentum_1	PPP1R1B	STARD3	17	39635999	+	17	39651751	+	ENSG00000131771	ENSG00000131748	Read-Through
adipose_visceral_omentum_1	PPP1R1B	STARD3	17	39635725	+	17	39651751	+	ENSG00000131771	ENSG00000131748	Read-Through
adipose_visceral_omentum_1	PSMD7	PDPR	16	74305915	+	16	70142563	+	ENSG00000103035	ENSG00000090857	intra-others
adipose_visceral_omentum_1	PSMD7	PDPR	16	74306288	+	16	70142475	+	ENSG00000103035	ENSG00000090857	intra-others
adipose_visceral_omentum_1	PSMD7	PDPR	16	74306288	+	16	70142594	+	ENSG00000103035	ENSG00000090857	intra-others
adipose_visceral_omentum_1	SIDT2	TAGLN	11	117194133	+	11	117201761	+	ENSG00000149577	ENSG00000149591	Read-Through
adipose_visceral_omentum_1	SLC29A1	HSP90AB1	6	44233633	+	6	44248630	+	ENSG00000112759	ENSG00000096384	Read-Through
adipose_visceral_omentum_1	ZDHHC1	TPPP3	16	67395000	-	16	67391114	-	ENSG00000159714	ENSG00000159713	Read-Through
adipose_visceral_omentum_1; adipose_subcutaneous_1	METTL10	FAM53B	10	124760413	-	10	124696212	-	ENSG00000203791	ENSG00000189319	Read-Through
adipose_visceral_omentum_1; brain_cerebellum_2; muscle_skeletal_4; prostate_1; artery_tibial_1; adrenal_gland_1; lung_1; brain_nucleus_accumbens_basal_ganglia_1; breast_mammary_tissue_2; artery_aorta_3; adipose_subcutaneous_2; brain_cerebellar_hemisphere_6; nerve_tibial_1	SPECC1L	ADORA2A	22	24415225	+	22	24417913	+	ENSG00000100014	ENSG00000128271	Read-Through
adipose_visceral_omentum_1; brain_hypothalamus_1	LRIG1	SLC25A26	3	66380585	-	3	66380409	+	ENSG00000144749	ENSG00000144741	intra-others
adipose_visceral_omentum_1; cells_transformed_fibroblasts_1; artery_tibial_1; brain_cerebellar_hemisphere_1; thyroid_1	HEXDC	C17orf62	17	82442645	+	17	82443338	-	ENSG00000169660	ENSG00000178927	intra-others
adipose_visceral_omentum_1; esophagus_muscularis_1; stomach_1	NDST2	ZSWIM8	10	73801911	-	10	73797484	+	ENSG00000166507	ENSG00000214655	intra-others
adipose_visceral_omentum_1; minor_salivary_gland_1	GFM1	RARRES1	3	158692575	+	3	158732465	-	ENSG00000168827	ENSG00000118849	intra-others
adipose_visceral_omentum_1; pancreas_1; stomach_1; esophagus_muscularis_1; adipose_subcutaneous_1; skin_sun-exposed_lower_leg_1	SLC29A1	HSP90AB1	6	44233510	+	6	44247132	+	ENSG00000112759	ENSG00000096384	Read-Through
adipose_visceral_omentum_1; prostate_1; artery_tibial_1; thyroid_1	SHANK3	ACR	22	50722433	+	22	50744081	+	ENSG00000251322	ENSG00000100312	Read-Through
adipose_visceral_omentum_1; prostate_1; colon_transverse_1; esophagus_muscularis_1; artery_tibial_1; artery_coronary_1	HEXDC	C17orf62	17	82442645	+	17	82444858	-	ENSG00000169660	ENSG00000178927	intra-others
adipose_visceral_omentum_1; skin_not-sun-exposed_suprapubic_1	PSMD7	PDPR	16	74306288	+	16	70142517	+	ENSG00000103035	ENSG00000090857	intra-others
adipose_visceral_omentum_1; skin_not-sun-exposed_suprapubic_3; colon_transverse_2; pituitary_1; prostate_2; thyroid_8; fallopian_tube_1; testis_3; esophagus_gastroesophageal_junction_1; skin_sun-exposed_lower_leg_2; lung_3; minor_salivary_gland_2; stomach_1; breast_mammary_tissue_1	SCNN1A	TNFRSF1A	12	6348071	-	12	6342025	-	ENSG00000111319	ENSG00000067182	Read-Through
adipose_visceral_omentum_1; testis_1	NDST2	ZSWIM8	10	73801911	-	10	73797445	+	ENSG00000166507	ENSG00000214655	intra-others
adipose_visceral_omentum_1; testis_1	VPS45	PLEKHO1	1	150110627	+	1	150156066	+	ENSG00000136631	ENSG00000023902	Read-Through
adipose_visceral_omentum_1; uterus_1	HEXDC	C17orf62	17	82442645	+	17	82444871	-	ENSG00000169660	ENSG00000178927	intra-others
adipose_visceral_omentum_1; whole_blood_1	RB1	ITM2B	13	48307405	+	13	48256176	+	ENSG00000139687	ENSG00000136156	Read-Through
adipose_visceral_omentum_2	ERF	GSK3A	19	42248795	-	19	42240142	-	ENSG00000105722	ENSG00000105723	Read-Through
adipose_visceral_omentum_2; artery_aorta_1	HEXDC	C17orf62	17	82442645	+	17	82446934	-	ENSG00000169660	ENSG00000178927	intra-others
adipose_visceral_omentum_2; brain_putamen_basal_ganglia_1; adipose_subcutaneous_1; artery_tibial_2	ARF3	FKBP11	12	48939035	-	12	48926011	-	ENSG00000134287	ENSG00000134285	Read-Through
adipose_visceral_omentum_2; esophagus_muscularis_4; heart_atrial_appendage_3; lung_5; esophagus_gastroesophageal_junction_2; colon_sigmoid_2; whole_blood_5; stomach_2; adipose_subcutaneous_1; brain_cerebellar_hemisphere_1; uterus_2; brain_caudate_basal_ganglia_2; brain_cerebellum_2; spleen_1; muscle_skeletal_3; brain_anterior_cingulate_cortex_ba24_1; brain_hippocampus_3; artery_tibial_3; thyroid_…	TEN1	CDK3	17	76000586	+	17	76000906	+	ENSG00000257949	ENSG00000250506	Read-Through
adipose_visceral_omentum_29; skin_not-sun-exposed_suprapubic_13; skin_sun-exposed_lower_leg_23; heart_atrial_appendage_9; colon_sigmoid_15; uterus_8; small_intestine_terminal_ileum_4; stomach_10; brain_cerebellar_hemisphere_3; ovary_4; brain_hippocampus_5; liver_3; muscle_skeletal_6; brain_cerebellum_6; brain_anterior_cingulate_cortex_ba24_1; esophagus_mucosa_9; artery_tibial_57; bladder_2; thyro…	PLEKHO2	ANKDD1A	15	64861575	+	15	64930822	+	ENSG00000241839	ENSG00000166839	Read-Through
adipose_visceral_omentum_3; skin_not-sun-exposed_suprapubic_1; pituitary_1; lung_1; skin_sun-exposed_lower_leg_1; esophagus_gastroesophageal_junction_1; colon_sigmoid_1; breast_mammary_tissue_2; brain_cerebellar_hemisphere_2; uterus_2; brain_anterior_cingulate_cortex_ba24_1; brain_cerebellum_2; ovary_2; artery_tibial_6; brain_amygdala_1; brain_cortex_1; artery_aorta_2; nerve_tibial_2	SPECC1L	ADORA2A	22	24414744	+	22	24432621	+	ENSG00000100014	ENSG00000128271	Read-Through
adipose_visceral_omentum_9; skin_not-sun-exposed_suprapubic_89; skin_sun-exposed_lower_leg_115; heart_atrial_appendage_4; colon_sigmoid_5; stomach_16; brain_cerebellar_hemisphere_91; uterus_8; muscle_skeletal_4; brain_cerebellum_97; brain_anterior_cingulate_cortex_ba24_20; ovary_8; brain_hippocampus_6; artery_tibial_31; fallopian_tube_1; thyroid_6; esophagus_mucosa_28; cells_ebv-transformed_lymph…	CTNNBIP1	CLSTN1	1	9871187	-	1	9773394	-	ENSG00000178585	ENSG00000171603	Read-Through
adipose_visceral_omentum_98; skin_not-sun-exposed_suprapubic_207; skin_sun-exposed_lower_leg_292; heart_atrial_appendage_21; colon_sigmoid_25; stomach_92; brain_cerebellar_hemisphere_2; uterus_6; small_intestine_terminal_ileum_55; brain_anterior_cingulate_cortex_ba24_2; muscle_skeletal_8; brain_cerebellum_1; ovary_10; brain_hippocampus_3; liver_59; artery_tibial_15; fallopian_tube_2; thyroid_294;…	VAMP8	VAMP5	2	85581876	+	2	85591725	+	ENSG00000118640	ENSG00000168899	Read-Through
adrenal_gland_1	ALG12	ZBED4	22	49903808	-	22	49888920	+	ENSG00000182858	ENSG00000100426	intra-others
adrenal_gland_1	ASL	CRCP	7	66093107	+	7	66130800	+	ENSG00000126522	ENSG00000241258	Read-Through
adrenal_gland_1	BLOC1S6	SQRDL	15	45606522	+	15	45658907	+	ENSG00000104164	ENSG00000137767	Read-Through
adrenal_gland_1	CLNS1A	AQP11	11	77585403	-	11	77610099	+	ENSG00000074201	ENSG00000178301	intra-others
adrenal_gland_1	CTSD	IFITM10	11	1753360	-	11	1748421	-	ENSG00000117984	ENSG00000244242	Read-Through
adrenal_gland_1	HEXDC	C17orf62	17	82442582	+	17	82443124	-	ENSG00000169660	ENSG00000178927	intra-others
adrenal_gland_1	HEXDC	C17orf62	17	82442645	+	17	82443189	-	ENSG00000169660	ENSG00000178927	intra-others
adrenal_gland_1	HEXDC	C17orf62	17	82442645	+	17	82443496	-	ENSG00000169660	ENSG00000178927	intra-others
adrenal_gland_1	KIF1B	PGD	1	10376866	+	1	10399064	+	ENSG00000054523	ENSG00000142657	Read-Through
adrenal_gland_1	LRIG1	SLC25A26	3	66379263	-	3	66377965	+	ENSG00000144749	ENSG00000144741	intra-others
adrenal_gland_1	MAP4K5	SAV1	14	50531942	-	14	50665619	-	ENSG00000012983	ENSG00000151748	intra-others
adrenal_gland_1	NDST2	ZSWIM8	10	73801911	-	10	73796842	+	ENSG00000166507	ENSG00000214655	intra-others
adrenal_gland_1	NFATC3	PLA2G15	16	68192016	+	16	68248635	+	ENSG00000072736	ENSG00000103066	intra-others
adrenal_gland_1	PLEKHO2	ANKDD1A	15	64866078	+	15	64926066	+	ENSG00000241839	ENSG00000166839	Read-Through
adrenal_gland_1	PLEKHO2	ANKDD1A	15	64865206	+	15	64921921	+	ENSG00000241839	ENSG00000166839	Read-Through
adrenal_gland_1	PLEKHO2	ANKDD1A	15	64859998	+	15	64926066	+	ENSG00000241839	ENSG00000166839	Read-Through
adrenal_gland_1	PLEKHO2	ANKDD1A	15	64865185	+	15	64917399	+	ENSG00000241839	ENSG00000166839	Read-Through
adrenal_gland_1	PLEKHO2	ANKDD1A	15	64865231	+	15	64915807	+	ENSG00000241839	ENSG00000166839	Read-Through
adrenal_gland_1	PLEKHO2	ANKDD1A	15	64865111	+	15	64917397	+	ENSG00000241839	ENSG00000166839	Read-Through
adrenal_gland_1	SCNN1A	TNFRSF1A	12	6348072	-	12	6334244	-	ENSG00000111319	ENSG00000067182	Read-Through
adrenal_gland_1	TAX1BP1	JAZF1	7	27829116	+	7	27864067	-	ENSG00000106052	ENSG00000153814	intra-others
adrenal_gland_1	TAX1BP1	JAZF1	7	27829115	+	7	27864074	-	ENSG00000106052	ENSG00000153814	intra-others
adrenal_gland_1	TAX1BP1	JAZF1	7	27829024	+	7	27864034	-	ENSG00000106052	ENSG00000153814	intra-others
adrenal_gland_1	TAX1BP1	JAZF1	7	27829117	+	7	27846550	-	ENSG00000106052	ENSG00000153814	intra-others
adrenal_gland_1	TFDP1	TMCO3	13	113611052	+	13	113520677	+	ENSG00000198176	ENSG00000150403	Read-Through
adrenal_gland_1	WRB	SH3BGR	21	39410937	+	21	39462380	+	ENSG00000182093	ENSG00000185437	intra-others
adrenal_gland_1	WSB2	RFC5	12	118032744	-	12	118032483	+	ENSG00000176871	ENSG00000111445	intra-others
adrenal_gland_1	WSB2	RFC5	12	118032805	-	12	118027138	+	ENSG00000176871	ENSG00000111445	intra-others
adrenal_gland_1; adipose_subcutaneous_1; artery_tibial_1; esophagus_mucosa_1; esophagus_gastroesophageal_junction_1; ovary_1	TSTD1	F11R	1	161038880	-	1	161021150	-	ENSG00000215845	ENSG00000158769	Read-Through
adrenal_gland_1; adipose_visceral_omentum_1; skin_not-sun-exposed_suprapubic_1; heart_left_ventricle_1; pituitary_1; breast_mammary_tissue_1; adipose_subcutaneous_1; nerve_tibial_1; uterus_1; brain_frontal_cortex_ba9_1	MEMO1	DPY30	2	32010187	-	2	32012047	-	ENSG00000162959	ENSG00000162961	Read-Through
adrenal_gland_1; brain_frontal_cortex_ba9_1; brain_hypothalamus_1	DCBLD2	ST3GAL6	3	98795945	-	3	98795758	+	ENSG00000057019	ENSG00000064225	intra-others
adrenal_gland_1; brain_nucleus_accumbens_basal_ganglia_1; brain_frontal_cortex_ba9_1	KIF1B	PGD	1	10376873	+	1	10399063	+	ENSG00000054523	ENSG00000142657	Read-Through
adrenal_gland_1; colon_sigmoid_1	HEXDC	C17orf62	17	82442645	+	17	82443616	-	ENSG00000169660	ENSG00000178927	intra-others
adrenal_gland_1; heart_atrial_appendage_1; lung_1	HEXDC	C17orf62	17	82442645	+	17	82443127	-	ENSG00000169660	ENSG00000178927	intra-others
adrenal_gland_1; ovary_2	INHA	STK11IP	2	219572642	+	2	219601235	+	ENSG00000123999	ENSG00000144589	Read-Through
adrenal_gland_1; skin_not-sun-exposed_suprapubic_1; brain_nucleus_accumbens_basal_ganglia_1	ACCS	EXT2	11	44084222	+	11	44104736	+	ENSG00000110455	ENSG00000151348	Read-Through
adrenal_gland_7; prostate_5; spleen_1; vagina_7; nerve_tibial_22; brain_nucleus_accumbens_basal_ganglia_1; lung_20; esophagus_gastroesophageal_junction_8; esophagus_muscularis_9; kidney_cortex_1; colon_transverse_15; cells_transformed_fibroblasts_3; breast_mammary_tissue_19; adipose_subcutaneous_27; cervix_endocervix_1; whole_blood_7; esophagus_mucosa_3; fallopian_tube_1; thyroid_16; artery_tibia…	PACSIN2	ARFGAP3	22	42876137	-	22	42847632	-	ENSG00000100266	ENSG00000242247	Read-Through
adrenal_gland_7; testis_17; ovary_2; pancreas_4	INHA	STK11IP	2	219572642	+	2	219598094	+	ENSG00000123999	ENSG00000144589	Read-Through
adrenal_gland_85; testis_122; brain_amygdala_29; spleen_68; prostate_71; vagina_44; nerve_tibial_217; brain_putamen_basal_ganglia_58; brain_nucleus_accumbens_basal_ganglia_74; brain_cortex_73; esophagus_muscularis_170; lung_235; esophagus_gastroesophageal_junction_99; cells_transformed_fibroblasts_170; colon_transverse_113; kidney_cortex_15; pituitary_56; heart_left_ventricle_118; breast_mammary_…	SIDT2	TAGLN	11	117195915	+	11	117203002	+	ENSG00000149577	ENSG00000149591	Read-Through
artery_aorta_1	APBB2	NSUN7	4	40810027	-	4	40809610	+	ENSG00000163697	ENSG00000179299	intra-others
artery_aorta_1	APBB2	NSUN7	4	40810050	-	4	40809874	+	ENSG00000163697	ENSG00000179299	intra-others
artery_aorta_1	APBB2	NSUN7	4	40810027	-	4	40809532	+	ENSG00000163697	ENSG00000179299	intra-others
artery_aorta_1	ATAD2B	ITSN2	2	23754179	-	2	24328115	-	ENSG00000119778	ENSG00000198399	intra-others
artery_aorta_1	CLN6	CALML4	15	68217480	-	15	68197728	-	ENSG00000128973	ENSG00000129007	Read-Through
artery_aorta_1	CLTC	PTRH2	17	59673776	+	17	59697376	-	ENSG00000141367	ENSG00000141378	intra-others
artery_aorta_1	CNNM3	ANKRD23	2	96832690	+	2	96841103	-	ENSG00000168763	ENSG00000163126	intra-others
artery_aorta_1	CTNNBIP1	CLSTN1	1	9850468	-	1	9823943	-	ENSG00000178585	ENSG00000171603	Read-Through
artery_aorta_1	ELAC1	SMAD4	18	50987114	+	18	51046920	+	ENSG00000141642	ENSG00000141646	Read-Through
artery_aorta_1	ELAVL1	TIMM44	19	7973230	-	19	7938108	-	ENSG00000066044	ENSG00000104980	Read-Through
artery_aorta_1	GAS6	TMEM255B	13	113834551	-	13	113811951	+	ENSG00000183087	ENSG00000184497	intra-others
artery_aorta_1	GFM1	RARRES1	3	158692575	+	3	158704930	-	ENSG00000168827	ENSG00000118849	intra-others
artery_aorta_1	GGACT	PCCA	13	100583826	-	13	100425632	+	ENSG00000134864	ENSG00000175198	intra-others
artery_aorta_1	HEXDC	C17orf62	17	82442645	+	17	82444862	-	ENSG00000169660	ENSG00000178927	intra-others
artery_aorta_1	HEXDC	C17orf62	17	82442645	+	17	82446927	-	ENSG00000169660	ENSG00000178927	intra-others
artery_aorta_1	HEXDC	C17orf62	17	82442645	+	17	82444831	-	ENSG00000169660	ENSG00000178927	intra-others
artery_aorta_1	HEXDC	C17orf62	17	82442645	+	17	82444917	-	ENSG00000169660	ENSG00000178927	intra-others
artery_aorta_1	HEXDC	C17orf62	17	82442645	+	17	82446969	-	ENSG00000169660	ENSG00000178927	intra-others
artery_aorta_1	LTBP1	TTC27	2	33315268	+	2	32817456	+	ENSG00000049323	ENSG00000018699	Read-Through
artery_aorta_1	MBD1	CFAP53	18	50272686	-	18	50262220	-	ENSG00000141644	ENSG00000172361	Read-Through
artery_aorta_1	MEF2A	LRRC28	15	99633173	+	15	99386030	+	ENSG00000068305	ENSG00000168904	Read-Through
artery_aorta_1	MON2	USP15	12	62508480	+	12	62302790	+	ENSG00000061987	ENSG00000135655	Read-Through
artery_aorta_1	MYH9	EIF3D	22	36288385	-	22	36511548	-	ENSG00000100345	ENSG00000100353	intra-others
artery_aorta_1	NCOR2	ELN	12	124346578	-	7	74069358	+	ENSG00000196498	ENSG00000049540	inter-chromosomal
artery_aorta_1	NDST2	ZSWIM8	10	73801911	-	10	73801097	+	ENSG00000166507	ENSG00000214655	intra-others
artery_aorta_1	NDST2	ZSWIM8	10	73801911	-	10	73797459	+	ENSG00000166507	ENSG00000214655	intra-others
artery_aorta_1	NTN1	STX8	17	9023391	+	17	9250645	-	ENSG00000065320	ENSG00000170310	intra-others
artery_aorta_1	PACSIN2	ARFGAP3	22	42871281	-	22	42857222	-	ENSG00000100266	ENSG00000242247	Read-Through
artery_aorta_1	PSMD7	PDPR	16	74305786	+	16	70144456	+	ENSG00000103035	ENSG00000090857	intra-others
artery_aorta_1	PSMD7	PDPR	16	74305896	+	16	70143513	+	ENSG00000103035	ENSG00000090857	intra-others
artery_aorta_1	PTK2	TRAPPC9	8	141001125	-	8	140024079	-	ENSG00000169398	ENSG00000167632	intra-others
artery_aorta_1	RPL18	TAGLN	19	48615572	-	11	117199321	+	ENSG00000063177	ENSG00000149591	inter-chromosomal
artery_aorta_1	SLC39A1	CRTC2	1	153960296	-	1	153958207	-	ENSG00000143570	ENSG00000160741	Read-Through
artery_aorta_1	SLC45A3	ELK4	1	205680397	-	1	205623894	-	ENSG00000158715	ENSG00000158711	Read-Through
artery_aorta_1	SPECC1L	ADORA2A	22	24369317	+	22	24417910	+	ENSG00000100014	ENSG00000128271	Read-Through
artery_aorta_1	SPECC1L	ADORA2A	22	24415045	+	22	24417913	+	ENSG00000100014	ENSG00000128271	Read-Through
artery_aorta_1	SPECC1L	ADORA2A	22	24414655	+	22	24433131	+	ENSG00000100014	ENSG00000128271	Read-Through
artery_aorta_1	SPECC1L	ADORA2A	22	24414707	+	22	24432626	+	ENSG00000100014	ENSG00000128271	Read-Through
artery_aorta_1	SPECC1L	ADORA2A	22	24414607	+	22	24433411	+	ENSG00000100014	ENSG00000128271	Read-Through
artery_aorta_1	TAX1BP1	JAZF1	7	27829028	+	7	27840867	-	ENSG00000106052	ENSG00000153814	intra-others
artery_aorta_1	TGFB1	HNRNPUL1	19	41332128	-	19	41292245	+	ENSG00000105329	ENSG00000105323	intra-others
artery_aorta_1	VAMP1	CD27-AS1	12	6464570	-	12	6450554	-	ENSG00000139190	ENSG00000215039	intra-others
artery_aorta_1	VAMP8	VAMP5	2	85582031	+	2	85591613	+	ENSG00000118640	ENSG00000168899	Read-Through
artery_aorta_1	ZNF343	SNRPB	20	2483558	-	20	2467757	-	ENSG00000088876	ENSG00000125835	Read-Through
artery_aorta_1	ZNF343	SNRPB	20	2483294	-	20	2470853	-	ENSG00000088876	ENSG00000125835	Read-Through
artery_aorta_1; adipose_subcutaneous_1; cells_ebv-transformed_lymphocytes_1; liver_1; minor_salivary_gland_1	CLTC	PTRH2	17	59679441	+	17	59679457	-	ENSG00000141367	ENSG00000141378	intra-others
artery_aorta_1; adipose_subcutaneous_2; brain_substantia_nigra_1; nerve_tibial_4; whole_blood_2; esophagus_mucosa_1; skin_sun-exposed_lower_leg_1; heart_atrial_appendage_1; cells_transformed_fibroblasts_1; skin_not-sun-exposed_suprapubic_3	SLC39A1	CRTC2	1	153960572	-	1	153954989	-	ENSG00000143570	ENSG00000160741	Read-Through
artery_aorta_1; adipose_subcutaneous_3; brain_cortex_2; brain_putamen_basal_ganglia_1; colon_sigmoid_1; lung_1; testis_17; adrenal_gland_1; esophagus_muscularis_1; artery_tibial_4; muscle_skeletal_1; cells_transformed_fibroblasts_8; brain_anterior_cingulate_cortex_ba24_1; adipose_visceral_omentum_2	ARF3	FKBP11	12	48939655	-	12	48925111	-	ENSG00000134287	ENSG00000134285	Read-Through
artery_aorta_1; artery_coronary_2	LPP	TPRG1	3	188874461	+	3	189000774	+	ENSG00000145012	ENSG00000188001	Read-Through
artery_aorta_1; artery_tibial_1	ARF3	FKBP11	12	48938845	-	12	48925767	-	ENSG00000134287	ENSG00000134285	Read-Through
artery_aorta_1; artery_tibial_1; esophagus_mucosa_1; artery_coronary_1; adipose_visceral_omentum_1	LMAN2	MXD3	5	177334284	-	5	177311803	-	ENSG00000169223	ENSG00000213347	intra-others
artery_aorta_1; brain_cerebellar_hemisphere_1; small_intestine_terminal_ileum_1; cells_ebv-transformed_lymphocytes_1; colon_sigmoid_1; lung_5; esophagus_gastroesophageal_junction_1; muscle_skeletal_1; brain_cerebellum_1	SPECC1L	ADORA2A	22	24414607	+	22	24432621	+	ENSG00000100014	ENSG00000128271	Read-Through
artery_aorta_1; brain_cerebellum_1	HEXDC	C17orf62	17	82442645	+	17	82446917	-	ENSG00000169660	ENSG00000178927	intra-others
artery_aorta_1; brain_cerebellum_1; adipose_visceral_omentum_1	NAA60	CLUAP1	16	3485061	+	16	3504720	+	ENSG00000122390	ENSG00000103351	intra-others
artery_aorta_1; breast_mammary_tissue_1; artery_tibial_2; esophagus_gastroesophageal_junction_1	NAA60	CLUAP1	16	3479600	+	16	3504720	+	ENSG00000122390	ENSG00000103351	intra-others
artery_aorta_1; breast_mammary_tissue_1; nerve_tibial_2; artery_coronary_1; uterus_1; liver_1; prostate_1; artery_tibial_1	ZDHHC1	TPPP3	16	67398212	-	16	67391117	-	ENSG00000159714	ENSG00000159713	Read-Through
artery_aorta_1; esophagus_gastroesophageal_junction_1	LPP	TPRG1	3	188866378	+	3	189000774	+	ENSG00000145012	ENSG00000188001	Read-Through
artery_aorta_1; liver_1; colon_transverse_1	HEXDC	C17orf62	17	82442645	+	17	82443212	-	ENSG00000169660	ENSG00000178927	intra-others
artery_aorta_1; nerve_tibial_1	PACSIN2	ARFGAP3	22	42871102	-	22	42857377	-	ENSG00000100266	ENSG00000242247	Read-Through
artery_aorta_1; nerve_tibial_4; vagina_1; brain_nucleus_accumbens_basal_ganglia_1; brain_frontal_cortex_ba9_1; brain_spinal_cord_cervical_c-1_2; pancreas_1; thyroid_1; bladder_1; artery_tibial_1; brain_cerebellum_1; brain_anterior_cingulate_cortex_ba24_1; liver_1; brain_cerebellar_hemisphere_1; stomach_2; adipose_subcutaneous_1; uterus_1; esophagus_muscularis_1; skin_sun-exposed_lower_leg_3; skin…	ASL	CRCP	7	66092879	+	7	66127704	+	ENSG00000126522	ENSG00000241258	Read-Through
artery_aorta_1; stomach_2; breast_mammary_tissue_1; adrenal_gland_1; small_intestine_terminal_ileum_1; lung_1; colon_sigmoid_1	HEXDC	C17orf62	17	82442645	+	17	82443409	-	ENSG00000169660	ENSG00000178927	intra-others
artery_aorta_1; whole_blood_1; heart_left_ventricle_1; brain_hypothalamus_1	HEXDC	C17orf62	17	82442645	+	17	82443330	-	ENSG00000169660	ENSG00000178927	intra-others
artery_aorta_16; artery_coronary_22; brain_frontal_cortex_ba9_36; cells_ebv-transformed_lymphocytes_51; brain_spinal_cord_cervical_c-1_29; minor_salivary_gland_31; brain_hypothalamus_39; pancreas_15; thyroid_170; bladder_2; fallopian_tube_5; artery_tibial_16; esophagus_mucosa_148; brain_cerebellum_93; muscle_skeletal_62; brain_anterior_cingulate_cortex_ba24_26; liver_41; brain_hippocampus_42; ova…	SMG5	PAQR6	1	156249569	-	1	156246756	-	ENSG00000198952	ENSG00000160781	Read-Through
artery_aorta_2	ZNF343	SNRPB	20	2492697	-	20	2470853	-	ENSG00000088876	ENSG00000125835	Read-Through
artery_aorta_2; adipose_subcutaneous_1; artery_coronary_1; lung_1; muscle_skeletal_3; brain_cerebellum_1; brain_cortex_1	NFATC3	PLA2G15	16	68191775	+	16	68245371	+	ENSG00000072736	ENSG00000103066	intra-others
artery_aorta_2; esophagus_muscularis_1; artery_tibial_1; nerve_tibial_1; colon_sigmoid_1; ovary_1; prostate_1	ACCS	EXT2	11	44081320	+	11	44103707	+	ENSG00000110455	ENSG00000151348	Read-Through
artery_aorta_2; esophagus_muscularis_2; artery_tibial_1; nerve_tibial_1; adipose_visceral_omentum_2	HEXDC	C17orf62	17	82442645	+	17	82446918	-	ENSG00000169660	ENSG00000178927	intra-others
artery_aorta_6; nerve_tibial_1; artery_coronary_4; brain_spinal_cord_cervical_c-1_1; brain_hypothalamus_2; artery_tibial_10; thyroid_1; prostate_1; adipose_subcutaneous_1; stomach_1; uterus_1; small_intestine_terminal_ileum_1; colon_sigmoid_3; esophagus_muscularis_7; esophagus_gastroesophageal_junction_3; lung_2; adipose_visceral_omentum_4; colon_transverse_1; heart_left_ventricle_1	HEXDC	C17orf62	17	82442645	+	17	82444892	-	ENSG00000169660	ENSG00000178927	intra-others
artery_coronary_1	ACCS	EXT2	11	44084222	+	11	44095728	+	ENSG00000110455	ENSG00000151348	Read-Through
artery_coronary_1	ARF3	FKBP11	12	48939655	-	12	48925673	-	ENSG00000134287	ENSG00000134285	Read-Through
artery_coronary_1	CLN6	CALML4	15	68217484	-	15	68205321	-	ENSG00000128973	ENSG00000129007	Read-Through
artery_coronary_1	CTSD	IFITM10	11	1753369	-	11	1748286	-	ENSG00000117984	ENSG00000244242	Read-Through
artery_coronary_1	CTSD	IFITM10	11	1753381	-	11	1748054	-	ENSG00000117984	ENSG00000244242	Read-Through
artery_coronary_1	DCBLD2	ST3GAL6	3	98795941	-	3	98795413	+	ENSG00000057019	ENSG00000064225	intra-others
artery_coronary_1	HACL1	COLQ	3	15567844	-	3	15489637	-	ENSG00000131373	ENSG00000206561	Read-Through
artery_coronary_1	HEXDC	C17orf62	17	82442645	+	17	82443328	-	ENSG00000169660	ENSG00000178927	intra-others
artery_coronary_1	HEXDC	C17orf62	17	82442645	+	17	82443225	-	ENSG00000169660	ENSG00000178927	intra-others
artery_coronary_1	HEXDC	C17orf62	17	82442645	+	17	82443345	-	ENSG00000169660	ENSG00000178927	intra-others
artery_coronary_1	HEXDC	C17orf62	17	82442645	+	17	82446916	-	ENSG00000169660	ENSG00000178927	intra-others
artery_coronary_1	IFNAR2	IL10RB	21	33263870	+	21	33276612	+	ENSG00000159110	ENSG00000243646	Read-Through
artery_coronary_1	NDST2	ZSWIM8	10	73801911	-	10	73800965	+	ENSG00000166507	ENSG00000214655	intra-others
artery_coronary_1	NFATC3	PLA2G15	16	68191775	+	16	68254368	+	ENSG00000072736	ENSG00000103066	intra-others
artery_coronary_1	PLEKHO2	ANKDD1A	15	64865212	+	15	64921921	+	ENSG00000241839	ENSG00000166839	Read-Through
artery_coronary_1	SH3GL1	MUM1	19	4400324	-	19	1356324	+	ENSG00000141985	ENSG00000160953	intra-others
artery_coronary_1	SIDT2	TAGLN	11	117195913	+	11	117203000	+	ENSG00000149577	ENSG00000149591	Read-Through
artery_coronary_1	SLC35A3	HIAT1	1	100015420	+	1	100077165	+	ENSG00000117620	ENSG00000156875	Read-Through
artery_coronary_1	WSB2	RFC5	12	118032744	-	12	118017999	+	ENSG00000176871	ENSG00000111445	intra-others
artery_coronary_1	ZDHHC1	TPPP3	16	67394765	-	16	67393535	-	ENSG00000159714	ENSG00000159713	Read-Through
artery_coronary_1	ZDHHC1	TPPP3	16	67395487	-	16	67391117	-	ENSG00000159714	ENSG00000159713	Read-Through
artery_coronary_1	ZMYM5	PSPC1	13	19824821	-	13	19782748	-	ENSG00000132950	ENSG00000121390	Read-Through
artery_coronary_1	ZNF343	SNRPB	20	2483453	-	20	2470853	-	ENSG00000088876	ENSG00000125835	Read-Through
artery_coronary_1; adipose_visceral_omentum_1	PSMD7	PDPR	16	74305490	+	16	70146178	+	ENSG00000103035	ENSG00000090857	intra-others
artery_coronary_1; artery_aorta_2; artery_tibial_3; cells_transformed_fibroblasts_1	NAA60	CLUAP1	16	3485083	+	16	3504720	+	ENSG00000122390	ENSG00000103351	intra-others
artery_coronary_1; artery_tibial_1; heart_atrial_appendage_1; lung_1; cells_transformed_fibroblasts_1; brain_cerebellum_1; adipose_visceral_omentum_1; prostate_1; ovary_1	SPECC1L	ADORA2A	22	24414707	+	22	24433131	+	ENSG00000100014	ENSG00000128271	Read-Through
artery_coronary_1; brain_amygdala_1	HEXDC	C17orf62	17	82442645	+	17	82446901	-	ENSG00000169660	ENSG00000178927	intra-others
artery_coronary_1; brain_cerebellum_1	PSPC1	MPHOSPH8	13	19674752	-	13	19671954	+	ENSG00000121390	ENSG00000196199	intra-others
artery_coronary_1; brain_cortex_1; muscle_skeletal_1	RABEP1	NUP88	17	5385812	+	17	5387116	-	ENSG00000029725	ENSG00000108559	intra-others
artery_coronary_1; brain_hypothalamus_1; brain_nucleus_accumbens_basal_ganglia_1; esophagus_mucosa_1; prostate_1; ovary_1; brain_anterior_cingulate_cortex_ba24_1; breast_mammary_tissue_2; adipose_subcutaneous_2; whole_blood_3; lung_1; heart_atrial_appendage_1; pituitary_1; heart_left_ventricle_1; skin_not-sun-exposed_suprapubic_1; cells_transformed_fibroblasts_1; adipose_visceral_omentum_1	HEXDC	C17orf62	17	82442645	+	17	82443329	-	ENSG00000169660	ENSG00000178927	intra-others
artery_coronary_1; colon_sigmoid_1	HEXDC	C17orf62	17	82442645	+	17	82449523	-	ENSG00000169660	ENSG00000178927	intra-others
artery_coronary_1; esophagus_gastroesophageal_junction_1; brain_substantia_nigra_1; whole_blood_1; colon_sigmoid_1	HEXDC	C17orf62	17	82442645	+	17	82446942	-	ENSG00000169660	ENSG00000178927	intra-others
artery_coronary_1; esophagus_muscularis_1; colon_transverse_1; colon_sigmoid_1	HEXDC	C17orf62	17	82442645	+	17	82446928	-	ENSG00000169660	ENSG00000178927	intra-others
artery_coronary_1; nerve_tibial_1	ZNF343	SNRPB	20	2484405	-	20	2470853	-	ENSG00000088876	ENSG00000125835	Read-Through
artery_coronary_1; nerve_tibial_1; artery_aorta_1; cells_ebv-transformed_lymphocytes_1; brain_amygdala_1; testis_1; artery_tibial_1; brain_hippocampus_1; ovary_1; muscle_skeletal_1; brain_cerebellum_1; adipose_subcutaneous_1; whole_blood_1; esophagus_gastroesophageal_junction_1; cells_transformed_fibroblasts_1; adipose_visceral_omentum_3	BLOC1S6	SQRDL	15	45606517	+	15	45658907	+	ENSG00000104164	ENSG00000137767	Read-Through
artery_coronary_1; nerve_tibial_3; artery_aorta_1; muscle_skeletal_1; brain_cerebellum_2; testis_1; brain_amygdala_1; artery_tibial_5; whole_blood_1; colon_sigmoid_2; uterus_1; adipose_subcutaneous_2; stomach_1; breast_mammary_tissue_1; brain_cerebellar_hemisphere_1; colon_transverse_2; lung_2; esophagus_gastroesophageal_junction_3; esophagus_muscularis_2	SPECC1L	ADORA2A	22	24414607	+	22	24433131	+	ENSG00000100014	ENSG00000128271	Read-Through
artery_coronary_1; nerve_tibial_4; adipose_subcutaneous_2	DHH	RHEBL1	12	49091128	-	12	49069106	-	ENSG00000139549	ENSG00000167550	Read-Through
artery_coronary_1; skin_sun-exposed_lower_leg_1	PLEKHO2	ANKDD1A	15	64865222	+	15	64921921	+	ENSG00000241839	ENSG00000166839	Read-Through
artery_coronary_1; testis_3; nerve_tibial_2; skin_sun-exposed_lower_leg_1	ELAVL1	TIMM44	19	7973230	-	19	7943811	-	ENSG00000066044	ENSG00000104980	Read-Through
artery_coronary_1; uterus_1	HEXDC	C17orf62	17	82442645	+	17	82443614	-	ENSG00000169660	ENSG00000178927	intra-others
artery_coronary_1; vagina_1; artery_aorta_1; brain_cortex_1; cells_ebv-transformed_lymphocytes_1; testis_1; esophagus_mucosa_1; artery_tibial_4; thyroid_1; ovary_2; brain_cerebellum_2; spleen_1; muscle_skeletal_1; breast_mammary_tissue_1; adipose_subcutaneous_1; brain_cerebellar_hemisphere_2; whole_blood_1; colon_sigmoid_1; lung_1; skin_sun-exposed_lower_leg_2; esophagus_gastroesophageal_junction…	ACCS	EXT2	11	44074681	+	11	44107683	+	ENSG00000110455	ENSG00000151348	Read-Through
artery_coronary_2	HEXDC	C17orf62	17	82442645	+	17	82446998	-	ENSG00000169660	ENSG00000178927	intra-others
artery_coronary_38; artery_aorta_7; brain_hypothalamus_36; minor_salivary_gland_46; pancreas_184; brain_frontal_cortex_ba9_18; brain_spinal_cord_cervical_c-1_22; esophagus_mucosa_28; bladder_1; thyroid_1; artery_tibial_12; brain_hippocampus_32; liver_51; ovary_10; muscle_skeletal_4; brain_anterior_cingulate_cortex_ba24_14; brain_cerebellum_12; small_intestine_terminal_ileum_8; brain_cerebellar_he…	AZGP1	GJC3	7	99971746	-	7	99923603	-	ENSG00000160862	ENSG00000176402	Read-Through
artery_coronary_5; artery_aorta_19; minor_salivary_gland_2; brain_hypothalamus_2; cells_ebv-transformed_lymphocytes_3; brain_spinal_cord_cervical_c-1_2; brain_frontal_cortex_ba9_4; esophagus_mucosa_2; artery_tibial_33; thyroid_8; bladder_1; ovary_5; muscle_skeletal_8; brain_cerebellum_23; brain_anterior_cingulate_cortex_ba24_1; small_intestine_terminal_ileum_1; uterus_5; stomach_5; brain_cerebell…	SPECC1L	ADORA2A	22	24369319	+	22	24440582	+	ENSG00000100014	ENSG00000128271	Read-Through
artery_coronary_9; artery_aorta_27; pancreas_2; minor_salivary_gland_2; cells_ebv-transformed_lymphocytes_3; esophagus_mucosa_4; artery_tibial_43; fallopian_tube_1; thyroid_23; ovary_6; liver_2; brain_hippocampus_1; muscle_skeletal_4; uterus_21; small_intestine_terminal_ileum_7; stomach_9; colon_sigmoid_15; skin_sun-exposed_lower_leg_19; heart_atrial_appendage_9; adipose_visceral_omentum_13; skin…	ACCS	EXT2	11	44083787	+	11	44107682	+	ENSG00000110455	ENSG00000151348	Read-Through
artery_tibial_1	ACCS	EXT2	11	44084222	+	11	44095695	+	ENSG00000110455	ENSG00000151348	Read-Through
artery_tibial_1	APBB2	NSUN7	4	40810027	-	4	40809689	+	ENSG00000163697	ENSG00000179299	intra-others
artery_tibial_1	APBB2	NSUN7	4	40810291	-	4	40809401	+	ENSG00000163697	ENSG00000179299	intra-others
artery_tibial_1	APBB2	NSUN7	4	40810077	-	4	40809919	+	ENSG00000163697	ENSG00000179299	intra-others
artery_tibial_1	ARF3	FKBP11	12	48939655	-	12	48923144	-	ENSG00000134287	ENSG00000134285	Read-Through
artery_tibial_1	ARF3	FKBP11	12	48939035	-	12	48925372	-	ENSG00000134287	ENSG00000134285	Read-Through
artery_tibial_1	ASL	CRCP	7	66092880	+	7	66127706	+	ENSG00000126522	ENSG00000241258	Read-Through
artery_tibial_1	AZGP1	GJC3	7	99967168	-	7	99923603	-	ENSG00000160862	ENSG00000176402	Read-Through
artery_tibial_1	BIRC6	LTBP1	2	32433804	+	2	33389184	+	ENSG00000115760	ENSG00000049323	intra-others
artery_tibial_1	CLN6	CALML4	15	68229502	-	15	68199681	-	ENSG00000128973	ENSG00000129007	Read-Through
artery_tibial_1	CLNS1A	AQP11	11	77514936	-	11	77609753	+	ENSG00000074201	ENSG00000178301	intra-others
artery_tibial_1	CLTC	PTRH2	17	59681060	+	17	59697605	-	ENSG00000141367	ENSG00000141378	intra-others
artery_tibial_1	CNNM3	ANKRD23	2	96832786	+	2	96837973	-	ENSG00000168763	ENSG00000163126	intra-others
artery_tibial_1	CPSF6	C9orf3	12	69262562	+	9	95086831	+	ENSG00000111605	ENSG00000148120	inter-chromosomal
artery_tibial_1	ELAC1	SMAD4	18	50987046	+	18	51030521	+	ENSG00000141642	ENSG00000141646	Read-Through
artery_tibial_1	FAM175A	HELQ	4	83472222	-	4	83453945	-	ENSG00000163322	ENSG00000163312	intra-others
artery_tibial_1	FAM175A	HELQ	4	83463494	-	4	83455795	-	ENSG00000163322	ENSG00000163312	intra-others
artery_tibial_1	FARSA	SYCE2	19	12924153	-	19	12904667	-	ENSG00000179115	ENSG00000161860	Read-Through
artery_tibial_1	FOS	VIM	14	75282230	+	10	17235993	+	ENSG00000170345	ENSG00000026025	inter-chromosomal
artery_tibial_1	HACL1	COLQ	3	15563362	-	3	15489616	-	ENSG00000131373	ENSG00000206561	Read-Through
artery_tibial_1	HEXDC	C17orf62	17	82442645	+	17	82444803	-	ENSG00000169660	ENSG00000178927	intra-others
artery_tibial_1	HEXDC	C17orf62	17	82442645	+	17	82446966	-	ENSG00000169660	ENSG00000178927	intra-others
artery_tibial_1	HEXDC	C17orf62	17	82442645	+	17	82446967	-	ENSG00000169660	ENSG00000178927	intra-others
artery_tibial_1	HEXDC	C17orf62	17	82441268	+	17	82446864	-	ENSG00000169660	ENSG00000178927	intra-others
artery_tibial_1	HEXDC	C17orf62	17	82441883	+	17	82445374	-	ENSG00000169660	ENSG00000178927	intra-others
artery_tibial_1	HEXDC	C17orf62	17	82442645	+	17	82443439	-	ENSG00000169660	ENSG00000178927	intra-others
artery_tibial_1	KANSL1L	ACADL	2	210098087	-	2	210220803	-	ENSG00000144445	ENSG00000115361	Read-Through
artery_tibial_1	KIF1B	PGD	1	10376868	+	1	10400413	+	ENSG00000054523	ENSG00000142657	Read-Through
artery_tibial_1	LMAN2	MXD3	5	177332221	-	5	177310642	-	ENSG00000169223	ENSG00000213347	intra-others
artery_tibial_1	LPP	TPRG1	3	188874544	+	3	189000774	+	ENSG00000145012	ENSG00000188001	Read-Through
artery_tibial_1	LPP	TPRG1	3	188760282	+	3	189132399	+	ENSG00000145012	ENSG00000188001	Read-Through
artery_tibial_1	MEF2A	LRRC28	15	99675459	+	15	99386031	+	ENSG00000068305	ENSG00000168904	Read-Through
artery_tibial_1	MKL1	SPIDR	22	40594674	-	8	47276974	+	ENSG00000196588	ENSG00000164808	inter-chromosomal
artery_tibial_1	NAA60	CLUAP1	16	3486232	+	16	3504720	+	ENSG00000122390	ENSG00000103351	intra-others
artery_tibial_1	NAGA	WBP2NL	22	42058495	-	22	42032593	+	ENSG00000198951	ENSG00000183066	intra-others
artery_tibial_1	NDST2	ZSWIM8	10	73802403	-	10	73792759	+	ENSG00000166507	ENSG00000214655	intra-others
artery_tibial_1	NDST2	ZSWIM8	10	73801911	-	10	73801139	+	ENSG00000166507	ENSG00000214655	intra-others
artery_tibial_1	NDST2	ZSWIM8	10	73801911	-	10	73797397	+	ENSG00000166507	ENSG00000214655	intra-others
artery_tibial_1	NDST2	ZSWIM8	10	73801916	-	10	73797222	+	ENSG00000166507	ENSG00000214655	intra-others
artery_tibial_1	NDST2	ZSWIM8	10	73801911	-	10	73801316	+	ENSG00000166507	ENSG00000214655	intra-others
artery_tibial_1	NDST2	ZSWIM8	10	73801911	-	10	73801054	+	ENSG00000166507	ENSG00000214655	intra-others
artery_tibial_1	NDST2	ZSWIM8	10	73801911	-	10	73801332	+	ENSG00000166507	ENSG00000214655	intra-others
artery_tibial_1	NDST2	ZSWIM8	10	73802007	-	10	73801411	+	ENSG00000166507	ENSG00000214655	intra-others
artery_tibial_1	NDST2	ZSWIM8	10	73801911	-	10	73801319	+	ENSG00000166507	ENSG00000214655	intra-others
artery_tibial_1	NDST2	ZSWIM8	10	73801911	-	10	73801428	+	ENSG00000166507	ENSG00000214655	intra-others
artery_tibial_1	NDST2	ZSWIM8	10	73801911	-	10	73797528	+	ENSG00000166507	ENSG00000214655	intra-others
artery_tibial_1	NDST2	ZSWIM8	10	73801911	-	10	73801427	+	ENSG00000166507	ENSG00000214655	intra-others
artery_tibial_1	NDUFAF7	PRKD3	2	37248754	+	2	37256822	-	ENSG00000003509	ENSG00000115825	intra-others
artery_tibial_1	NFATC3	PLA2G15	16	68214432	+	16	68249290	+	ENSG00000072736	ENSG00000103066	intra-others
artery_tibial_1	NFATC3	PLA2G15	16	68214432	+	16	68245371	+	ENSG00000072736	ENSG00000103066	intra-others
artery_tibial_1	NOTCH2NL	NBPF10	1	146147065	-	1	146144942	-	ENSG00000264343	ENSG00000271425	intra-others
artery_tibial_1	NSUN4	FAAH	1	46361876	+	1	46405388	+	ENSG00000117481	ENSG00000117480	Read-Through
artery_tibial_1	NSUN4	FAAH	1	46361693	+	1	46402089	+	ENSG00000117481	ENSG00000117480	Read-Through
artery_tibial_1	NTN1	STX8	17	9023391	+	17	9505162	-	ENSG00000065320	ENSG00000170310	intra-others
artery_tibial_1	PACSIN2	ARFGAP3	22	42876134	-	22	42847629	-	ENSG00000100266	ENSG00000242247	Read-Through
artery_tibial_1	PBXIP1	PMVK	1	154947439	-	1	154936716	-	ENSG00000163346	ENSG00000163344	Read-Through
artery_tibial_1	PDLIM3	SORBS2	4	185517348	-	4	185589815	-	ENSG00000154553	ENSG00000154556	Read-Through
artery_tibial_1	PLEKHO2	ANKDD1A	15	64865217	+	15	64926063	+	ENSG00000241839	ENSG00000166839	Read-Through
artery_tibial_1	PLEKHO2	ANKDD1A	15	64865170	+	15	64921921	+	ENSG00000241839	ENSG00000166839	Read-Through
artery_tibial_1	PLEKHO2	ANKDD1A	15	64865221	+	15	64921921	+	ENSG00000241839	ENSG00000166839	Read-Through
artery_tibial_1	PRKAA1	TTC33	5	40764242	-	5	40755975	-	ENSG00000132356	ENSG00000113638	Read-Through
artery_tibial_1	PSMD7	PDPR	16	74305906	+	16	70142553	+	ENSG00000103035	ENSG00000090857	intra-others
artery_tibial_1	PSMD7	PDPR	16	74306288	+	16	70142507	+	ENSG00000103035	ENSG00000090857	intra-others
artery_tibial_1	PSPC1	MPHOSPH8	13	19674752	-	13	19633803	+	ENSG00000121390	ENSG00000196199	intra-others
artery_tibial_1	PSPC1	MPHOSPH8	13	19674937	-	13	19666498	+	ENSG00000121390	ENSG00000196199	intra-others
artery_tibial_1	PSPC1	MPHOSPH8	13	19674752	-	13	19672056	+	ENSG00000121390	ENSG00000196199	intra-others
artery_tibial_1	RABEP1	NUP88	17	5385812	+	17	5386819	-	ENSG00000029725	ENSG00000108559	intra-others
artery_tibial_1	RABEP1	NUP88	17	5385812	+	17	5387107	-	ENSG00000029725	ENSG00000108559	intra-others
artery_tibial_1	RABEP1	NUP88	17	5385812	+	17	5387876	-	ENSG00000029725	ENSG00000108559	intra-others
artery_tibial_1	RABEP1	NUP88	17	5385812	+	17	5387571	-	ENSG00000029725	ENSG00000108559	intra-others
artery_tibial_1	RIC1	JAK2	9	5690038	+	9	5064883	+	ENSG00000107036	ENSG00000096968	intra-others
artery_tibial_1	SLC35A3	HIAT1	1	100022674	+	1	100038097	+	ENSG00000117620	ENSG00000156875	Read-Through
artery_tibial_1	SLC39A1	CRTC2	1	153960509	-	1	153958440	-	ENSG00000143570	ENSG00000160741	Read-Through
artery_tibial_1	SLC39A1	CRTC2	1	153960572	-	1	153948644	-	ENSG00000143570	ENSG00000160741	Read-Through
artery_tibial_1	SPECC1L	ADORA2A	22	24412707	+	22	24433131	+	ENSG00000100014	ENSG00000128271	Read-Through
artery_tibial_1	SPECC1L	ADORA2A	22	24414707	+	22	24432621	+	ENSG00000100014	ENSG00000128271	Read-Through
artery_tibial_1	STIM1	NUP98	11	4059396	+	11	3782145	-	ENSG00000167323	ENSG00000110713	intra-others
artery_tibial_1	SUCO	DNM3	1	172533497	+	1	172092824	+	ENSG00000094975	ENSG00000197959	intra-others
artery_tibial_1	TAX1BP1	JAZF1	7	27828866	+	7	27832967	-	ENSG00000106052	ENSG00000153814	intra-others
artery_tibial_1	TAX1BP1	JAZF1	7	27828772	+	7	27832759	-	ENSG00000106052	ENSG00000153814	intra-others
artery_tibial_1	TSTD1	F11R	1	161038362	-	1	161001352	-	ENSG00000215845	ENSG00000158769	Read-Through
artery_tibial_1	UBA2	WTIP	19	34428569	+	19	34490375	+	ENSG00000126261	ENSG00000142279	Read-Through
artery_tibial_1	UBA2	WTIP	19	34469238	+	19	34482341	+	ENSG00000126261	ENSG00000142279	Read-Through
artery_tibial_1	VAMP1	CD27-AS1	12	6464570	-	12	6450559	-	ENSG00000139190	ENSG00000215039	intra-others
artery_tibial_1	WSB2	RFC5	12	118032782	-	12	118031974	+	ENSG00000176871	ENSG00000111445	intra-others
artery_tibial_1	WSB2	RFC5	12	118032744	-	12	118031594	+	ENSG00000176871	ENSG00000111445	intra-others
artery_tibial_1	ZMYM5	PSPC1	13	19851689	-	13	19782791	-	ENSG00000132950	ENSG00000121390	Read-Through
artery_tibial_1	ZNF343	SNRPB	20	2483375	-	20	2470853	-	ENSG00000088876	ENSG00000125835	Read-Through
artery_tibial_1	ZNF343	SNRPB	20	2483298	-	20	2470853	-	ENSG00000088876	ENSG00000125835	Read-Through
artery_tibial_1	ZNF343	SNRPB	20	2484579	-	20	2470853	-	ENSG00000088876	ENSG00000125835	Read-Through
artery_tibial_1; adipose_visceral_omentum_1	CLN6	CALML4	15	68217488	-	15	68194015	-	ENSG00000128973	ENSG00000129007	Read-Through
artery_tibial_1; artery_aorta_1	APBB2	NSUN7	4	40810027	-	4	40809545	+	ENSG00000163697	ENSG00000179299	intra-others
[truncated: 1,916 more rows]

## Sheet: S10
Table S10. 18,727 Chimeric RNAs (12,603 gene pairs) from TCGA bladder cancer samples [PMID 30818082]
[truncated: 18,728 more rows]

[truncated: 2 more sheets: S11, S12]
